# Supplementary material for: Regulation of the cecal microbiota community and the fatty liver deposition by the addition of brewers’ spent grain to feed of Landes geese
Source: Front Microbiol. 2022 Sep 20;13:970563. doi: 10.3389/fmicb.2022.970563 (PMC9530188; doi:10.3389/fmicb.2022.970563)
Supplement: Supplementary Figure 1 — The rarefaction curves of the cecal microbial communities in the control (group C) and three experimental groups (B, F, and W) of Landes geese in 60 and 90 days. Group B, added with 4% BSG in the overfeeding stage (days 61–90); Group F, added with 4% BSG in the rearing stage (days 5–60); Group W, added with 4% BSG in the all stage (days 5–90). [file Data_Sheet_1.ZIP › Supplementary Material/Table S7--DEGs between the control and experimental groups.xlsx]

## Sheet: Groups C vs W
Gene_id	Gene name	FC(W/C)	Log2FC(W/C)	Pvalue	Regulate	C	W
gene8833	HSPA2	0.176	-2.50745	1.13268e-11	down	611.814	160.316
gene5716	DNAJA4	0.249	-2.00346	5.43307e-11	down	19.274	6.986
gene4601	LAMA4	2.203	1.13953	2.59866e-09	up	1.216	3.7
gene11109	HSPA8	0.407	-1.29811	1.15155e-08	down	1468.19	819.432
gene10567	KLB	0.4	-1.3237	1.64912e-08	down	2.028	1.11
gene954	ABI3BP	2.419	1.27441	2.87621e-08	up	1.074	3.674
gene15915	LOC106044956	0.346	-1.52957	4.3458e-08	down	9.772	4.648
gene16603	UBB	0.394	-1.34345	1.5536e-07	down	3447.67	1930.21
gene6331	COL6A3	2.878	1.5252	3.64378e-07	up	5.272	21.7
gene3494	MMP11	3.872	1.95299	4.25584e-07	up	0.416	2.352
gene4962	HOOK1	0.461	-1.11728	8.93526e-07	down	4.046	2.452
gene3977	SH3PXD2A	2.055	1.03906	9.25666e-07	up	0.352	1.05
gene20106	COL6A1	2.248	1.16851	1.02506e-06	up	21.17	66.376
gene13202	TES	2.059	1.04181	1.22359e-06	up	5.656	15.844
gene3147	IQSEC3	0.263	-1.92474	1.62648e-06	down	0.516	0.18
gene8547	SOCS2	0.406	-1.30174	2.25626e-06	down	8.96	4.898
gene19540	LOC106049006	0.438	-1.19238	2.30918e-06	down	74.334	37.988
gene10435	ADAM12	2.189	1.13054	2.86453e-06	up	0.93	2.864
gene12757	OLFML2B	3.117	1.64003	2.91151e-06	up	2.914	12.4
gene16094	BAG3	0.314	-1.67091	3.10877e-06	down	47.858	21.338
gene7321	HGF	4.373	2.12873	3.71866e-06	up	0.202	1.328
gene19652	PYCARD	0.309	-1.69485	4.41602e-06	down	2.376	1.094
gene513	SPON2	4.068	2.0244	7.17482e-06	up	0.262	1.472
gene14834	FREM1	2.751	1.46012	7.94004e-06	up	0.126	0.472
gene3028	PDGFRA	3.762	1.91151	9.45621e-06	up	0.244	1.326
gene7240	LRIG1	2.203	1.13939	1.00078e-05	up	0.954	2.928
gene18620	LOC106048003	0.15	-2.73937	1.44199e-05	down	1139.36	250.926
gene6725	EMILIN2	2.709	1.43784	1.52556e-05	up	0.206	0.8
gene4705	PPP2R2B	2.484	1.31276	1.60266e-05	up	3.01	11.438
gene19687	SLC13A2	0.215	-2.21895	1.689e-05	down	2.944	0.85
gene16870	REST	2.224	1.15309	1.87814e-05	up	1.006	3.054
gene9431	MYCL	0.351	-1.50913	1.96492e-05	down	11.67	5.8
gene1803	NELL2	2.764	1.46675	1.97745e-05	up	3.594	14.58
gene10065	LOC106038582	2.315	1.2107	2.24259e-05	up	0.156	0.498
gene2542	OTUD1	0.311	-1.68677	2.45983e-05	down	41.216	19.762
gene5277	CDH11	2.176	1.12165	2.48748e-05	up	1.044	3.196
gene357	BICC1	2.637	1.39914	2.85156e-05	up	1.426	5.31
gene11687	TNFRSF19	2.222	1.15198	3.38573e-05	up	1.198	3.49
gene3388	AACS	0.453	-1.14219	3.86071e-05	down	148.982	87.278
gene6292	LOC106034446	0.436	-1.19779	4.73553e-05	down	2.258	1.358
gene1853	SIPA1L2	2.061	1.04324	4.80952e-05	up	0.284	0.796
gene7393	ELOVL7	3.587	1.84289	5.52548e-05	up	1.414	8.422
gene14655	ADAMTS7	2.461	1.29925	5.57041e-05	up	1.532	5.188
gene3578	HSPB8	0.275	-1.86322	7.66635e-05	down	23.83	9.15
gene4821	RASGEF1C	2.578	1.36605	8.78915e-05	up	0.136	0.508
gene19866	LOC106049361	16.742	4.06541	0.00010665	up	0.448	10.438
gene1120	ROBO1	2.31	1.20792	0.000108504	up	0.284	0.938
gene11749	ZNF462	2.245	1.16649	0.000109335	up	0.382	1.098
gene6444	ABCA5	2.006	1.00417	0.000114593	up	0.416	1.178
gene13044	PTPN13	2.081	1.05726	0.000116934	up	0.228	0.668
gene581	AFAP1	3.805	1.92776	0.000119824	up	0.132	0.616
gene17604	LOC106046903	5.382	2.42824	0.000166442	up	0.086	0.624
gene9684	LOC106038117	20.665	4.36913	0.000170152	up	0.288	6.596
gene2864	SULF1	5.613	2.48876	0.000196425	up	0.038	0.298
gene16029	LOC106045149	2.167	1.11544	0.000206412	up	0.518	1.522
gene15614	LOC106044678	0.454	-1.13767	0.000215836	down	1.954	1.172
gene19706	ECM2	2.16	1.11121	0.00022684	up	0.764	2.198
gene2852	MSC	2.753	1.46077	0.000227383	up	0.366	1.394
gene15265	PERM1	3.235	1.69368	0.000253859	up	0.476	2.092
gene10624	SLCO2A1	0.427	-1.22719	0.000257852	down	15.796	9.33
gene6136	TIAM2	2.073	1.05201	0.000276846	up	0.778	1.566
gene19223	LOC106048674	0.081	-3.63274	0.00029813	down	0.66	0.068
gene2784	LOC106030553	3.184	1.671	0.000302538	up	0.33	1.348
gene10239	LOC106038766	8.987	3.16784	0.000317813	up	0.036	0.494
gene10976	ZNF423	2.001	1.0009	0.000320476	up	0.434	1.226
gene13809	VCAN	3.206	1.68058	0.000332168	up	0.136	0.586
gene16511	ATP8B3	2.175	1.12072	0.000354952	up	0.292	0.822
gene9029	HTR2C	5.057	2.33817	0.000361211	up	0.072	0.482
gene15970	LOC106045060	2.281	1.18984	0.000364848	up	0.17	0.536
gene20608	LOC106029467	0.435	-1.20016	0.000374287	down	20.216	11.072
gene16896	LOC106046185	2.287	1.19351	0.000383366	up	1.016	3.01
gene15916	LOC106045003	0.345	-1.53522	0.000385996	down	1.61	0.754
gene9021	AGTR2	2.142	1.09888	0.000431212	up	0.35	0.958
gene12381	HSPH1	0.496	-1.0123	0.000434839	down	26.512	17.572
gene3733	PTPN14	3.11	1.637	0.000441814	up	0.164	0.76
gene3617	PLEKHH2	2.758	1.46373	0.000483046	up	0.09	0.346
gene2147	LOC106029820	2.076	1.05348	0.000503691	up	1.362	3.896
gene2646	BMP5	3.458	1.79004	0.000513002	up	0.164	0.79
gene11193	IL10RA	2.269	1.18218	0.000546532	up	2.354	6.666
gene4508	LAMA2	4.013	2.0046	0.000597873	up	0.358	0.278
gene11064	STEAP1	16.143	4.01285	0.000622894	up	0.004	0.084
gene15738	MUC4	3.95	1.98172	0.000656909	up	0.45	4.58
gene2645	COL21A1	3.984	1.9942	0.000711808	up	0.018	0.106
gene3089	LMO3	5.065	2.34055	0.000714232	up	0.11	0.758
gene15167	LINGO1	2.093	1.06587	0.000719508	up	0.574	1.628
gene2829	HNF4G	2.147	1.10246	0.000726026	up	1.346	3.368
gene17005	LOC106046245	2.003	1.00184	0.000730296	up	0.24	0.69
gene8783	L3HYPDH	0.483	-1.04875	0.000745736	down	25.706	18.332
gene15266	PLEKHN1	2.446	1.29037	0.000770919	up	0.654	2.256
gene1089	VGLL3	2.691	1.42793	0.000798633	up	0.11	0.44
gene7510	PRKX	2.159	1.1106	0.000811526	up	0.356	1.1
gene4367	GUCY1A3	2.352	1.23395	0.000822944	up	0.614	2.016
gene20032	LOC106049528	0.409	-1.29033	0.000824621	down	99.796	56.428
gene19720	LOC106049205	0.467	-1.09772	0.000894288	down	3.818	2.56
gene9922	SNAI2	2.64	1.40038	0.000924939	up	1.942	7.406
gene1268	SPO11	0.384	-1.38265	0.000944126	down	6.6	3.712
gene9345	CDKL5	2.2	1.13782	0.00095587	up	0.106	0.318
gene1641	LOC106045520	0.368	-1.44051	0.00101973	down	1.016	0.46
gene3648	LOC106031502	2.686	1.4255	0.00104189	up	0.558	2.2
gene2850	TRPA1	4.302	2.10507	0.00104896	up	0.12	0.69
gene8057	CCBE1	2.804	1.48772	0.00105352	up	0.538	2.17
gene3029	KIT	2.75	1.45964	0.00107516	up	0.096	0.37
gene12771	PACS2	2.146	1.10197	0.00108023	up	0.768	2.278
gene6993	STOX2	2.097	1.06801	0.00108749	up	0.44	1.306
gene17925	ERRFI1	0.494	-1.01688	0.00114766	down	6.49	4.516
gene18290	ANTXR1	4.563	2.18992	0.00116277	up	0.158	1.04
gene2189	CERS6	14.497	3.85769	0.00124528	up	0.074	1.478
gene18	NPM3	2.634	1.39744	0.00129319	up	2.468	9.268
gene10215	IL2RA	2.34	1.2268	0.0012973	up	1.048	4.482
gene2347	FAM117B	2.041	1.02949	0.00135071	up	0.798	2.298
gene12078	LOC106040808	3.245	1.69831	0.00138695	up	0.07	0.318
gene9604	PODXL2	2.983	1.57697	0.00144355	up	0.312	1.34
gene16964	FRMD4A	2.003	1.00195	0.00144492	up	0.998	2.772
gene3916	SLC15A1	15.866	3.98784	0.00145384	up	0.004	0.134
gene10555	LOC106039115	3.756	1.90903	0.0014786	up	0.168	3.336
gene11057	ADAM22	5.665	2.50196	0.00149759	up	0.03	0.218
gene8438	WNT9A	3.24	1.69595	0.00153442	up	0.126	0.42
gene4961	LOC106033102	0.455	-1.13596	0.00157437	down	50.59	30.204
gene12083	CHRNA4	4.082	2.02934	0.00157854	up	0.066	0.33
gene230	ASAH2	2.053	1.03777	0.00171202	up	6.988	20.172
gene15519	THBS2	2.489	1.31582	0.00177859	up	0.918	3.022
gene8446	GJC2	2.399	1.2625	0.00181594	up	0.51	1.832
gene9386	LOC106037856	2.509	1.32707	0.00185703	up	0.308	1.118
gene12631	PSPH	0.463	-1.11185	0.0019091	down	1057.17	616.496
gene4568	ARFGEF3	4.154	2.0545	0.00191634	up	0.062	0.388
gene16636	PRELP	2.683	1.42406	0.0019682	up	1.284	5.088
gene3135	ERC1	2.028	1.01972	0.00203157	up	0.388	1.114
gene27	LCOR	3.598	1.84711	0.00210987	up	0.08	0.414
gene11112	UBASH3B	2.103	1.07251	0.00211457	up	0.868	2.592
gene11913	ADAMTS15	2.795	1.48282	0.00212489	up	0.282	1.14
gene2741	FAM92A1	2.535	1.34201	0.00217581	up	0.904	3.354
gene118	LOC106044214	2.383	1.25265	0.00224015	up	10.33	33.856
gene20109	COL18A1	2.415	1.27226	0.00235701	up	2.904	10.21
gene12906	CAP2	0.427	-1.22696	0.00237793	down	0.388	0.236
gene2924	ASAP2	2.224	1.15289	0.00245238	up	0.182	0.56
gene7416	ADAMTS6	2.683	1.42373	0.00246465	up	0.064	0.224
gene8283	PLCB4	2.008	1.00601	0.00251609	up	0.198	0.554
gene14003	ARHGEF28	2.332	1.22127	0.00257696	up	0.602	2.01
gene6857	LRCH1	2.152	1.10574	0.00261344	up	0.546	1.586
gene16396	LOC106045532	2.525	1.33626	0.00266974	up	1.49	5.208
gene16225	GPR180	2.096	1.06759	0.00268774	up	2.548	7.7
gene10445	CLRN3	3.328	1.73477	0.00272388	up	0.18	0.856
gene20750	LOC106029619	2.632	1.39622	0.00282656	up	2.678	10.094
gene18592	LOC106048013	0.364	-1.45849	0.00289309	down	1.484	0.79
gene9810	DCDC2	2.278	1.18758	0.0029022	up	2.918	9.302
gene6302	LOC106034448	512.636	9.00179	0.00293836	up	0	11.312
gene5068	LOC106033086	0.418	-1.25853	0.00301039	down	1.428	0.766
gene13852	DUSP1	0.339	-1.56124	0.00316151	down	24.338	11.738
gene13301	LOC106042179	0.435	-1.20018	0.0031855	down	1.718	1.108
gene13143	ASPM	2.057	1.0408	0.00323889	up	0.246	0.692
gene16721	LOC106045936	2.915	1.5437	0.00328901	up	0.058	0.25
gene10894	TGFBR3	2.05	1.03589	0.00337486	up	1.246	3.634
gene3249	SGSM1	2.65	1.40599	0.00344021	up	0.12	0.436
gene11952	LOC106040643	0.278	-1.84564	0.00352536	down	3.392	1.394
gene9372	PHEX	2.59	1.37314	0.00361689	up	0.22	0.856
gene19544	ZBTB39	2.003	1.00208	0.00369374	up	0.304	0.826
gene10301	ZC2HC1C	10.899	3.44608	0.00378272	up	0.008	0.114
gene5844	USH1C	5.448	2.44564	0.00410354	up	1.086	9.278
gene6800	DSEL	2.089	1.0631	0.00433452	up	0.084	0.24
gene13662	LOC106042540	3.145	1.65319	0.00448111	up	0.168	0.758
gene14051	LOC106042984	2.479	1.30973	0.0045942	up	0.296	1.022
gene11324	BCL2	2.139	1.09694	0.00482689	up	0.372	1.042
gene5898	LOC106033975	0.43	-1.21801	0.00507485	down	0.43	0.244
gene12636	LOC106041492	2.358	1.23733	0.00511181	up	22.356	72.558
gene20620	LOC106029482	0.477	-1.06785	0.0052113	down	89.09	60.62
gene17220	CPLX1	4.697	2.23165	0.00542162	up	0.034	0.232
gene7319	SEMA3C	2.01	1.00729	0.00546643	up	0.224	0.616
gene4631	CEP57L1	5.231	2.38721	0.00579969	up	0.046	0.364
gene8158	ADAMTS17	2.124	1.08685	0.00581987	up	0.112	0.342
gene19754	LOC106049244	3.363	1.74991	0.00589822	up	0.416	1.916
gene3198	LOC106030999	2.597	1.37658	0.00591363	up	0.092	0.31
gene16020	LOC106045118	2.102	1.07151	0.00593898	up	1.992	5.834
gene15960	GRIP2	2.437	1.28527	0.00616474	up	0.244	0.836
gene1739	HMGA2	2.187	1.1287	0.00617226	up	0.218	0.718
gene15542	ACAP3	2.511	1.32837	0.0062602	up	0.378	1.374
gene19393	CDCA2	2.268	1.1813	0.0064345	up	0.322	0.958
gene12565	CTSE	5.435	2.44222	0.00653669	up	0.778	5.998
gene19382	STC1	2.012	1.00875	0.0066397	up	0.462	1.232
gene17581	TNFAIP6	5.769	2.52834	0.00674839	up	0.038	0.3
gene18148	LOC106047501	2.969	1.57019	0.00688783	up	0.126	0.45
gene20784	LOC106029653	2.254	1.17236	0.00695348	up	2.402	7.79
gene13420	CCDC88A	2.045	1.03191	0.00703766	up	0.142	0.416
gene5697	LOC106033807	0.495	-1.01379	0.00708256	down	22.846	15.786
gene2415	GPNMB	2.637	1.39866	0.00729086	up	0.492	1.796
gene10104	SYNPO2	2.14	1.0974	0.00734219	up	0.166	0.502
gene11968	LOC106040650	2.152	1.10553	0.00742858	up	0.162	0.482
gene3474	HIC2	2.183	1.12601	0.0074768	up	0.17	0.544
gene11139	PDZD3	3.02	1.59457	0.00754794	up	0.34	1.212
gene14236	SPR	0.489	-1.03267	0.00761986	down	29.234	20.694
gene20747	LOC106029616	2.031	1.02229	0.00773842	up	9.502	26.386
gene345	TMEM26	3.119	1.64122	0.00800567	up	0.068	0.264
gene4483	TPD52L1	2.494	1.31855	0.00806587	up	0.47	1.77
gene2446	HOXA1	0.303	-1.72255	0.00807588	down	0.522	0.228
gene16067	LOC106045183	3.079	1.62232	0.00856587	up	0.354	1.512
gene9984	HAS2	2.243	1.16524	0.00857832	up	0.1	0.312
gene12019	NR6A1	2.136	1.09512	0.00873754	up	0.262	0.804
gene5265	CA7	0.385	-1.37652	0.00882065	down	0.218	0.112
gene3224	LOC106031064	0.278	-1.84464	0.00903516	down	0.82	0.224
gene13530	CAPN5	2.283	1.19067	0.00910858	up	1.05	3.528
gene19464	LOC106048930	0.233	-2.10412	0.00932264	down	0.95	0.324
gene19564	GAL3ST1	2.879	1.52567	0.00935896	up	0.102	0.422
gene8823	SGPP1	2.098	1.06876	0.00945648	up	0.52	1.548
gene908	LOC106038172	2.116	1.08168	0.00949168	up	1.21	3.818
gene19883	ANGPT4	2.488	1.3152	0.0102163	up	0.552	2.084
gene14288	SERTM1	0.45	-1.1507	0.0103315	down	3.286	1.794
gene2228	LOC106030001	3.647	1.86653	0.0104524	up	0.21	1.106
gene19500	LOC106048963	2.096	1.06798	0.0104773	up	1.074	3.466
gene13935	PARP3	0.076	-3.70876	0.0105669	down	1.588	0.204
gene8943	PCDH11X	2.624	1.39172	0.0105935	up	0.044	0.166
gene18084	CPEB1	2.403	1.26456	0.0105949	up	0.15	0.526
gene16483	LOC106045689	3.241	1.69628	0.0106464	up	0.066	0.216
gene7814	LOC106036121	5.863	2.55155	0.0107195	up	0.024	0.206
gene13744	LOC106042686	2.092	1.06483	0.0108699	up	0.092	0.282
gene15533	TRIM67	2.546	1.34833	0.0110047	up	0.078	0.264
gene3722	LOC106031569	0.475	-1.07529	0.0110701	down	0.276	0.178
gene3042	KIAA1211	2.726	1.44655	0.0110708	up	0.026	0.328
gene17078	PPL	2.73	1.44913	0.0112977	up	0.138	0.548
gene5162	RLTPR	2.281	1.18958	0.0115015	up	0.112	0.384
gene14799	NOS2	2.82	1.49565	0.0116437	up	0.258	0.94
gene12568	SLC26A9	3.919	1.97056	0.0116543	up	0.436	2.598
gene572	CPZ	4.682	2.22709	0.011724	up	0.026	0.208
gene12052	LOC106040764	8.598	3.10404	0.0117801	up	0.05	0.762
gene19506	LOC106048968	0.484	-1.04735	0.0118041	down	5.682	3.76
gene19623	SHC2	2.205	1.1405	0.0120299	up	0.352	0.934
gene17152	VOPP1	2.187	1.12876	0.0121951	up	0.546	1.594
gene10202	LOC106038733	0.166	-2.58837	0.0125865	down	0.19	0.048
gene15747	LOC106044835	0.401	-1.3193	0.0127573	down	4.72	2.644
gene19351	SH3GL2	2.183	1.12606	0.0128003	up	0.594	1.772
gene4043	VWA2	2.579	1.36674	0.0129098	up	0.538	2.002
gene18849	LOC106048249	0.11	-3.18137	0.0129874	down	0.148	0.026
gene20631	LOC106029493	0.301	-1.73205	0.0130707	down	0.462	0.2
gene4482	RNF217	2.092	1.06485	0.0131591	up	0.176	0.518
gene19052	SRCIN1	3.282	1.71475	0.0136499	up	0.264	1.594
gene2868	PREX2	2.245	1.16645	0.0137789	up	0.17	0.544
gene18691	LOC106048076	2.109	1.07652	0.0137831	up	1.148	3.23
gene11497	EPHB2	2.031	1.0219	0.013994	up	0.258	0.692
gene17109	KCNQ3	3.22	1.68699	0.0141302	up	0.042	0.2
gene764	PPP4R4	2.146	1.10169	0.0141454	up	0.128	0.384
gene2499	ZNF385D	3.986	1.9949	0.0147323	up	0.156	0.942
gene20613	LOC106029472	0.136	-2.88077	0.0148607	down	99.064	21.246
gene4839	LOC106032816	0.481	-1.05487	0.0151441	down	0.518	0.348
gene5810	WT1	0.42	-1.25097	0.0152262	down	0.406	0.238
gene11263	TENM4	2.084	1.05913	0.0155448	up	0.038	0.118
gene18926	ADAMTSL1	2.054	1.03839	0.0157552	up	0.06	0.174
gene7479	PPP2R3B	2.154	1.10731	0.0158846	up	0.206	0.612
gene14343	NR0B1	0.27	-1.89049	0.016002	down	15.38	6.542
gene8490	LOC106036801	2.455	1.29582	0.0160802	up	0.328	1.12
gene18893	LRFN5	2.283	1.19063	0.0162994	up	0.15	0.514
gene15446	KLHL29	2.605	1.38129	0.0169773	up	0.088	0.32
gene19873	LOC106049353	2.146	1.10163	0.0171758	up	0.356	1.112
gene11925	IGSF9B	3.069	1.61791	0.0174979	up	0.016	0.068
gene9415	IL22RA1	3.625	1.85786	0.0176988	up	0.962	5.218
gene7911	SLC16A14	3.1	1.63229	0.0180019	up	0.078	0.318
gene1497	LOC106044451	4.732	2.24238	0.0181565	up	0.018	0.108
gene20031	LOC106049539	6.301	2.6556	0.0181569	up	0.018	0.264
gene7081	CTHRC1	3.106	1.63487	0.0189183	up	0.168	0.758
gene17240	ZNF469	2.172	1.11924	0.0190598	up	0.05	0.164
gene1027	LOC106039471	0.071	-3.82479	0.0191143	down	0.068	0
gene16300	L3MBTL1	3.44	1.78239	0.0193461	up	0.022	0.102
gene6883	ENOX1	3.287	1.71656	0.0194977	up	0.076	0.332
gene19312	LOC106048772	0.447	-1.16288	0.0195695	down	25.312	15.272
gene11718	GJA3	3.359	1.74789	0.0197587	up	0.058	0.256
gene157	ANXA8L1	6.633	2.72969	0.019859	up	0.118	1.238
gene12195	LOC106040927	0.341	-1.55067	0.0199794	down	1.122	0.554
gene856	CASQ2	0.287	-1.79906	0.0201462	down	0.82	0.284
gene5591	SCG3	2.086	1.06061	0.020235	up	2.606	7.854
gene7706	MSANTD3	2.528	1.33782	0.0204199	up	0.134	0.462
gene4351	SFRP2	7.657	2.93684	0.0205426	up	0.02	0.244
gene4475	LOC106032434	2.782	1.47635	0.0206762	up	0.088	0.34
gene16642	LOC106045865	0.357	-1.48762	0.0207141	down	157.47	78.854
gene13863	LOC106042779	5.423	2.43919	0.0207274	up	0.06	0.52
gene16752	TANC2	2.581	1.36785	0.0212292	up	0.036	0.144
gene7246	FAM19A1	0.096	-3.37506	0.0214363	down	0.072	0.006
gene13048	LOC106041926	3.352	1.74515	0.0215297	up	1.386	6.294
gene14182	LOC106043080	3.254	1.70212	0.0218524	up	0.02	0.082
gene14015	MAP1B	2.964	1.56759	0.0218928	up	0.022	0.096
gene463	VCL	2.515	1.33032	0.0222687	up	7.83	28.136
gene19872	LOC106049352	2.756	1.46243	0.0223333	up	0.178	0.634
gene16184	LOC106045325	2.169	1.11684	0.0223883	up	0.328	0.996
gene16073	LOC106045178	0.355	-1.49249	0.0236586	down	0.198	0.1
gene5612	UNC13C	9.304	3.21778	0.023867	up	0.002	0.044
gene14608	WDR78	2.156	1.10803	0.0242228	up	0.198	0.63
gene10452	LOC106038983	7.941	2.98934	0.0243325	up	0.158	2.116
gene1692	TPH2	3.538	1.82308	0.0248022	up	0.026	0.128
gene13084	LOC106041921	2.324	1.21638	0.0248811	up	1.428	4.814
gene9083	LOC106037547	7.144	2.83666	0.025182	up	0.156	1.966
gene18040	LOC106047369	2.563	1.35787	0.0254421	up	0.252	0.81
gene2919	LOC106030701	9.238	3.20758	0.0256342	up	0	0.052
gene4939	RNF44	2.184	1.12723	0.0261501	up	0.966	3.138
gene5015	GPX7	2.105	1.07409	0.0262355	up	0.124	0.372
gene3579	SRRM4	2.46	1.2989	0.026432	up	0.046	0.156
gene5654	LRRC49	2.765	1.46727	0.0265686	up	0.064	0.248
gene14663	PAQR5	2.693	1.42937	0.0266197	up	0.264	1.056
gene1824	NRCAM	2.222	1.15155	0.0267355	up	0.342	1.02
gene11192	TMPRSS4	11.723	3.55121	0.0270385	up	0	0.14
gene9804	SOX4	4.251	2.08781	0.0272075	up	0.112	0.77
gene11194	TMPRSS13	2.632	1.39595	0.0273504	up	0.082	0.328
gene10677	LOC106039168	5.415	2.43706	0.0274484	up	0.028	0.222
gene19153	LCA5	2.591	1.37329	0.0279603	up	0.076	0.276
gene6304	LOC106034449	0.215	-2.21654	0.0281644	down	0.386	0.118
gene11967	LOC106040649	5.63	2.49307	0.0282834	up	0.02	0.15
gene6069	LOC106034164	3.637	1.86274	0.0283626	up	0.018	0.088
gene8107	NTRK3	2.815	1.49314	0.0283825	up	0.048	0.18
gene14867	PXDC1	2.283	1.19069	0.0287053	up	0.062	0.192
gene17711	IFITM5	0.489	-1.03163	0.0287257	down	1.232	0.866
gene5861	INSC	2.403	1.26457	0.0287831	up	0.072	0.232
gene4789	CXCL14	13.993	3.80665	0.0288222	up	0	0.238
gene16085	DNAI1	2.106	1.07437	0.0288738	up	0.288	0.888
gene8848	LOC106037254	2.134	1.09374	0.0295636	up	0.192	0.56
gene19781	MLLT11	3.895	1.96164	0.0295959	up	0.416	2.362
gene18796	LOC106048195	8.901	3.15402	0.0298437	up	0.002	0.064
gene6009	LOC106034204	0.277	-1.85458	0.0298562	down	0.278	0.108
gene16803	CACNG3	2.986	1.57805	0.0299863	up	0.328	1.24
gene15561	LOC106044630	9.788	3.29095	0.030442	up	0	0.12
gene8895	SETBP1	2.063	1.04479	0.0306885	up	0.094	0.274
gene6097	ZC3H12D	3.56	1.83187	0.0309524	up	0.054	0.256
gene3700	TLR5	2.168	1.11616	0.0312516	up	0.178	0.606
gene13970	GLI3	2.497	1.3203	0.0322679	up	0.03	0.088
gene4829	LOC106032902	3.612	1.85281	0.0325711	up	0.02	0.118
gene9458	TSSK3	0.206	-2.27893	0.0326158	down	0.866	0.264
gene17828	LOC106047182	0.308	-1.69806	0.0328694	down	0.226	0.098
gene15289	RBP7	2.144	1.10014	0.0333567	up	66.492	190.494
gene17400	INPP4B	2.055	1.03886	0.0334112	up	0.18	0.572
gene17543	BRIP1	2.04	1.02846	0.0335396	up	0.182	0.482
gene20067	KRT23	0.356	-1.49065	0.0336241	down	0.232	0.124
gene13591	LAMC2	3.124	1.64333	0.03384	up	0.326	1.522
gene1865	SLC35F3	2.768	1.469	0.0339006	up	0.088	0.366
gene3987	CFAP58	2.959	1.56488	0.0339855	up	0.064	0.192
gene6741	TMEM200C	2.362	1.23994	0.0339897	up	0.098	0.324
gene271	ADAMTS14	2.492	1.31706	0.0343992	up	0.08	0.294
gene2360	MPP4	2.371	1.2455	0.0348724	up	0.09	0.306
gene6041	FUT4	5.547	2.4718	0.0352651	up	0.06	0.542
gene18822	GPM6B	3.641	1.86417	0.0358261	up	0.154	0.37
gene16220	DKK2	3.224	1.68874	0.0359326	up	0.04	0.22
gene2543	LOC106030315	0.468	-1.0956	0.0361223	down	1.162	1.12
gene20604	LOC106029461	0.377	-1.40586	0.0368992	down	2.784	1.452
gene390	OGDHL	2.059	1.04177	0.0373247	up	0.134	0.354
gene9351	ADGRG2	2.505	1.32456	0.0374549	up	0.098	0.386
gene8477	LOC106036832	2.493	1.31782	0.0378549	up	0.088	0.33
gene2579	ST8SIA6	0.374	-1.41833	0.0384975	down	0.128	0.058
gene218	LOC106030157	5.177	2.37201	0.0395342	up	0.016	0.108
gene2582	LOC106030353	2.514	1.32987	0.0397027	up	0.056	0.21
gene4573	LOC106032397	0.095	-3.38933	0.0397156	down	0.068	0.006
gene18654	ANKRD42	8.596	3.10359	0.0397262	up	0	0.056
gene13298	LOC106042166	3.564	1.83358	0.0398051	up	0.114	0.474
gene7975	FGF10	2.76	1.46487	0.0398551	up	0.03	0.108
gene7233	PRICKLE2	2.027	1.01923	0.0399532	up	0.148	0.424
gene1451	LOC106043906	0.194	-2.36274	0.0403401	down	0.236	0.06
gene12814	LOC106041602	2.268	1.18119	0.0406103	up	0.086	0.278
gene19914	BTBD17	0.25	-1.99792	0.0412782	down	0.23	0.082
gene6668	LOC106034872	2.043	1.03067	0.0414755	up	0.214	0.598
gene19927	LOC106049419	2.11	1.07692	0.0418184	up	0.078	0.242
gene11436	WNT7A	2.47	1.30464	0.0421381	up	0.262	0.932
gene16113	EMX2	4.943	2.30525	0.0430744	up	0.076	0.62
gene204	LOC106030041	2.374	1.2473	0.0436964	up	0.054	0.172
gene16921	SCUBE3	3.403	1.76684	0.0444865	up	0.056	0.268
gene19249	LOC106048698	2.448	1.29179	0.0445286	up	19.454	67.952
gene18461	LOC106047842	0.296	-1.75647	0.0454472	down	0.186	0.07
gene10750	NCKAP5	2.322	1.2156	0.0454579	up	0.052	0.16
gene4684	FAXC	3.304	1.72417	0.0458048	up	0.028	0.138
gene11903	LOC106040637	0.149	-2.74712	0.0458791	down	0.108	0.02
gene20779	LOC106029648	6.949	2.79675	0.0459092	up	0.024	0.378
gene11251	CCDC83	9.307	3.21838	0.0461174	up	0.01	0.144
gene8904	RNF165	2.535	1.34227	0.0461572	up	0.058	0.214
gene18879	LOC106048282	0.07	-3.83565	0.0463719	down	5.138	0.518
gene2093	LOC106029886	2.628	1.39383	0.0464356	up	0.024	0.07
gene6915	LOC106035220	2.21	1.14405	0.0464679	up	0.072	0.24
gene2780	ATP6V0D2	2.231	1.15747	0.0467135	up	0.416	1.338
gene11806	LOC106040469	0.096	-3.384	0.0468811	down	0.112	0.01
gene11525	FHAD1	0.32	-1.64254	0.0469227	down	0.076	0.03
gene20792	LOC106029661	3.395	1.76339	0.046987	up	0.276	1.326
gene6808	LOC106035094	2.8	1.48558	0.047816	up	0.066	0.262
gene2802	LOC106030656	2.778	1.47411	0.0485047	up	66.012	233.242
gene19962	LOC106049451	0.454	-1.13873	0.0485122	down	0.856	0.55
gene3577	CCDC60	4.392	2.13477	0.0486846	up	0.028	0.154
gene19246	LOC106048699	3.823	1.93454	0.0486943	up	0.87	4.61
gene17929	NCS1	2.392	1.25812	0.0493957	up	0.626	2.118
gene3189	DGKI	2.714	1.4403	0.0495938	up	0.106	0.35
gene3167	BICD1	2.387	1.25506	0.0496313	up	0.04	0.1
gene1162	RIMS4	3.14	1.65089	0.0497304	up	0.102	0.424

## Sheet: Groups C vs B
Gene_id	Gene name	FC(B/C)	Log2FC(B/C)	Pvalue	Significant	Regulate	C	B
gene8833	HSPA2	0.146	-2.7809	4.43778e-16	yes	down	611.814	110.726
gene5716	DNAJA4	0.256	-1.96524	9.87737e-13	yes	down	19.274	6.155
gene17700	HSP90AA1	0.473	-1.08083	4.31004e-09	yes	down	706.26	393.681
gene16094	BAG3	0.302	-1.72668	5.58148e-09	yes	down	47.858	17.6125
gene12381	HSPH1	0.424	-1.23715	3.28028e-08	yes	down	26.512	13.2
gene11109	HSPA8	0.355	-1.49473	3.91798e-07	yes	down	1468.19	601.185
gene9431	MYCL	0.373	-1.42333	1.47981e-05	yes	down	11.67	5.205
gene7240	LRIG1	2.107	1.07524	9.18146e-05	yes	up	0.954	2.51875
gene6444	ABCA5	2.049	1.03515	0.000148361	yes	up	0.416	1.0925
gene5068	LOC106033086	0.409	-1.28922	0.000260648	yes	down	1.428	0.65375
gene4187	LOC106032170	0.446	-1.16361	0.000344565	yes	down	166.544	88.1813
gene581	AFAP1	3.369	1.75218	0.000361814	yes	up	0.132	0.48375
gene16225	GPR180	2.502	1.32305	0.000388941	yes	up	2.548	7.40875
gene3578	HSPB8	0.34	-1.55707	0.000448093	yes	down	23.83	8.955
gene19687	SLC13A2	0.3	-1.73914	0.000483018	yes	down	2.944	1.04375
gene2189	CERS6	10.299	3.36437	0.000516964	yes	up	0.074	0.935
gene3198	LOC106030999	2.6	1.37841	0.000520744	yes	up	0.092	0.2775
gene15605	TDRD15	4.499	2.16963	0.000521324	yes	up	0.036	0.205
gene5232	LOC106033114	3.206	1.68087	0.000612822	yes	up	0.06	0.21875
gene15266	PLEKHN1	2.085	1.06021	0.000633404	yes	up	0.654	1.635
gene19866	LOC106049361	8.384	3.06766	0.000748487	yes	up	0.448	5.27875
gene14799	NOS2	3.555	1.82976	0.000852295	yes	up	0.258	1.17625
gene7177	BACH2	2.714	1.4404	0.000858892	yes	up	0.146	0.54125
gene18620	LOC106048003	0.222	-2.16921	0.00104858	yes	down	1139.36	312.94
gene69	LOC106038121	4.135	2.04781	0.00116336	yes	up	2.274	5.2475
gene17100	TMEM114	2.43	1.2811	0.00121983	yes	up	1.274	3.6975
gene2228	LOC106030001	4.221	2.07757	0.00172586	yes	up	0.21	1.1025
gene2499	ZNF385D	3.594	1.84557	0.00184833	yes	up	0.156	0.69125
gene16702	IGFBP2	0.492	-1.02349	0.00215951	yes	down	19.188	11.17
gene14433	LOC106043396	2.253	1.17156	0.00243861	yes	up	0.272	0.76
gene9029	HTR2C	3.591	1.84428	0.00310436	yes	up	0.072	0.2875
gene15719	LOC106044807	2.986	1.57831	0.00313172	yes	up	0.06	0.2325
gene14051	LOC106042984	2.391	1.25787	0.00333488	yes	up	0.296	0.90375
gene14001	LOC106042909	2.899	1.53542	0.00376636	yes	up	0.318	1.09625
gene3935	NALCN	14.382	3.84616	0.00383074	yes	up	0	0.03375
gene19388	NEFM	0.2	-2.3201	0.00438463	yes	down	0.216	0.17375
gene14476	MRAP	2.236	1.16114	0.00447858	yes	up	3.662	10.0563
gene2689	KBTBD11	3.317	1.72997	0.00451394	yes	up	0.04	0.15
gene13885	LOC106042825	3.623	1.85732	0.00496403	yes	up	0.058	0.25
gene2864	SULF1	3.211	1.68314	0.00513508	yes	up	0.038	0.15
gene757	LOC106036355	3.365	1.7506	0.00538368	yes	up	0.08	0.30125
gene10301	ZC2HC1C	8.572	3.09966	0.00559374	yes	up	0.008	0.08625
gene3648	LOC106031502	2.568	1.3608	0.00655498	yes	up	0.558	1.605
gene6097	ZC3H12D	4.046	2.01636	0.00662859	yes	up	0.054	0.255
gene3700	TLR5	2.058	1.04113	0.00674361	yes	up	0.178	0.47125
gene15806	LOC106044888	3	1.58479	0.00682421	yes	up	0.844	3.275
gene17604	LOC106046903	3.755	1.90872	0.00691634	yes	up	0.086	0.39125
gene94	MYOF	2.062	1.04405	0.00708847	yes	up	0.188	0.4975
gene3579	SRRM4	2.742	1.45517	0.0073225	yes	up	0.046	0.155
gene15533	TRIM67	2.85	1.51087	0.00733285	yes	up	0.078	0.28
gene5303	CDYL2	2.083	1.05839	0.00742707	yes	up	0.258	0.67
gene5166	LOC106033185	0.389	-1.361	0.00774021	yes	down	238.31	97.2225
gene4939	RNF44	2.222	1.15193	0.00786247	yes	up	0.966	2.79875
gene3028	PDGFRA	2.229	1.15636	0.00803486	yes	up	0.244	0.72
gene2579	ST8SIA6	0.407	-1.29677	0.00826101	yes	down	0.128	0.06625
gene8306	LOC106036643	10.428	3.38245	0.00857829	yes	up	0.006	0.07
gene3916	SLC15A1	15.233	3.92915	0.00867642	yes	up	0.004	0.08875
gene4865	LOC106032831	0.33	-1.59864	0.00874844	yes	down	0.226	0.09
gene2850	TRPA1	2.734	1.45113	0.00918787	yes	up	0.12	0.38
gene4482	RNF217	2.025	1.01776	0.00929385	yes	up	0.176	0.45125
gene12978	ELOVL2	0.396	-1.33766	0.00991066	yes	down	1.774	0.8775
gene149	FRMPD2	6.452	2.68971	0.0102829	yes	up	0.008	0.0525
gene2741	FAM92A1	2.045	1.03201	0.0104099	yes	up	0.904	2.335
gene14108	LOC106043045	2.156	1.10835	0.0104437	yes	up	0.054	0.155
gene9351	ADGRG2	2.391	1.25772	0.0108254	yes	up	0.098	0.31375
gene18193	ELMOD1	0.426	-1.2324	0.0109216	yes	down	3.566	1.85875
gene18293	GKN2	0.413	-1.2771	0.0109862	yes	down	0.986	0.4925
gene12171	NRIP3	2.724	1.44584	0.0111413	yes	up	0.1	0.34
gene5160	LOC106033186	0.483	-1.04958	0.0114482	yes	down	31.806	16.3238
gene1278	PCK1	3.372	1.7535	0.0119707	yes	up	8.644	33.205
gene7321	HGF	2.035	1.02537	0.0121566	yes	up	0.202	0.5375
gene12052	LOC106040764	8.3	3.05311	0.0121825	yes	up	0.05	0.67
gene8477	LOC106036832	3.051	1.60946	0.0123114	yes	up	0.088	0.37375
gene3577	CCDC60	4.966	2.312	0.0125996	yes	up	0.028	0.15
gene1167	LOC106041113	4.32	2.11115	0.0126306	yes	up	0.054	0.2975
gene18608	KLHL10	3.499	1.80691	0.012788	yes	up	0.058	0.26125
gene20851	LOC106029726	0.229	-2.12904	0.0136692	yes	down	7.95	2.2475
gene15446	KLHL29	2.447	1.29073	0.0136759	yes	up	0.088	0.25625
gene7479	PPP2R3B	2.048	1.03444	0.014307	yes	up	0.206	0.5175
gene3996	LOC106031928	2.511	1.32806	0.0147123	yes	up	0.18	0.58125
gene45	PYROXD2	0.467	-1.09739	0.0148214	yes	down	0.524	0.3
gene4508	LAMA2	2.394	1.25932	0.0148298	yes	up	0.358	0.21
gene1458	LOC106044027	5.486	2.45572	0.0149305	yes	up	0.036	0.20875
gene6349	ABCA12	2.102	1.07198	0.0153604	yes	up	0.044	0.11625
gene5844	USH1C	4.421	2.14423	0.0155422	yes	up	1.086	6.79625
gene2641	LOC106030416	0.334	-1.5837	0.0158479	yes	down	0.05	0.02125
gene118	LOC106044214	2.797	1.48385	0.0160756	yes	up	10.33	37.9525
gene9082	COL28A1	6.993	2.806	0.0166972	yes	up	0.002	0.03125
gene2919	LOC106030701	9.786	3.2907	0.0167763	yes	up	0	0.05375
gene16323	LOC106045481	4.08	2.02851	0.0169214	yes	up	0.034	0.15875
gene16483	LOC106045689	2.814	1.49253	0.0169872	yes	up	0.066	0.175
gene1089	VGLL3	2.02	1.01452	0.0174135	yes	up	0.11	0.27875
gene1972	LOC106029473	0.323	-1.63005	0.0175613	yes	down	0.19	0.07375
gene4304	LOC106032226	3.125	1.64379	0.0178519	yes	up	0.038	0.14
gene1101	LOC106040175	9.729	3.2823	0.0180949	yes	up	0	0.14375
gene18881	LOC106048305	0.491	-1.02708	0.0181817	yes	down	1.494	0.89375
gene689	LGI2	2.033	1.02376	0.0182733	yes	up	0.098	0.2325
gene4804	LOC106032789	8.857	3.14684	0.0185763	yes	up	0	0.1
gene14867	PXDC1	2.624	1.39166	0.0189228	yes	up	0.062	0.20875
gene16019	LOC106045116	2.088	1.06207	0.019151	yes	up	3	7.34875
gene17104	TG	4.525	2.17802	0.0198266	yes	up	0.008	0.04125
gene14035	LOC106043010	3.574	1.83754	0.0199604	yes	up	0.028	0.0975
gene11197	DSCAML1	2.745	1.45659	0.0201733	yes	up	0.042	0.15375
gene127	ANKRD22	2.174	1.12062	0.0203216	yes	up	0.266	0.75875
gene3249	SGSM1	2.224	1.1533	0.0203754	yes	up	0.12	0.345
gene9133	ANKRD29	3.093	1.62908	0.0210379	yes	up	0.08	0.27125
gene19754	LOC106049244	2.82	1.49573	0.0211591	yes	up	0.416	1.42875
gene16067	LOC106045183	2.682	1.42329	0.0211829	yes	up	0.354	1.15
gene11483	PAX7	2.112	1.07845	0.0216974	yes	up	0.078	0.2
gene12398	LOC106041162	0.391	-1.35597	0.02225	yes	down	0.31	0.14375
gene12636	LOC106041492	2	1.00009	0.0223464	yes	up	22.356	56.0237
gene10555	LOC106039115	2.312	1.20929	0.0226574	yes	up	0.168	0.505
gene1718	CPM	0.377	-1.40887	0.0226652	yes	down	11.42	5.08125
gene8057	CCBE1	2.057	1.04067	0.0230869	yes	up	0.538	1.41125
gene5290	ADAMTS18	2.322	1.21534	0.0232262	yes	up	0.048	0.13875
gene10738	LCT	2.422	1.27643	0.0232632	yes	up	0.03	0.09875
gene6285	LOC106034564	6.166	2.6244	0.0233297	yes	up	0.022	0.1475
gene3215	LOC106031016	2.238	1.16205	0.0234389	yes	up	0.144	0.41
gene17049	FGF23	6.182	2.62816	0.0235731	yes	up	0.584	4.575
gene12078	LOC106040808	2.156	1.10849	0.0240327	yes	up	0.07	0.17875
gene12565	CTSE	3.665	1.87386	0.0242835	yes	up	0.778	3.82875
gene18290	ANTXR1	3.039	1.60341	0.0244252	yes	up	0.158	0.5875
gene5039	AGBL4	5.402	2.43352	0.0252067	yes	up	0.012	0.0925
gene662	LOC106035614	10.049	3.32894	0.026173	yes	up	0	0.2325
gene15476	LOC106044531	4.422	2.1447	0.0262003	yes	up	0.04	0.24375
gene19859	LOC106049346	0.271	-1.88154	0.0262618	yes	down	0.318	0.10125
gene5414	TNFRSF17	2.355	1.23565	0.0270533	yes	up	0.204	0.57375
gene19976	OLFM2	0.488	-1.03594	0.0270694	yes	down	2.974	1.9625
gene5006	SLC1A7	0.476	-1.07076	0.0271545	yes	down	1.098	1.3025
gene20779	LOC106029648	6.89	2.78442	0.0271556	yes	up	0.024	0.34625
gene6007	LOC106034136	2.391	1.25756	0.027319	yes	up	0.21	0.6075
gene8438	WNT9A	2.312	1.20937	0.027654	yes	up	0.126	0.26375
gene1764	AVPR1A	2.641	1.40099	0.0279548	yes	up	0.084	0.255
gene10332	LOC106038865	0.283	-1.82169	0.0279722	yes	down	0.666	0.23375
gene13315	LOC106042188	2.325	1.21705	0.0281978	yes	up	0.262	0.8075
gene11192	TMPRSS4	7.734	2.95114	0.0282494	yes	up	0	0.075
gene907	LOC106038168	3.222	1.68792	0.0288048	yes	up	0.216	1.02875
gene4143	CCDC39	5.91	2.56313	0.0288771	yes	up	0.01	0.06375
gene17220	CPLX1	3.112	1.63801	0.0293567	yes	up	0.034	0.12375
gene5586	GLDN	5.61	2.488	0.0294678	yes	up	0.034	0.27375
gene19883	ANGPT4	2.02	1.01454	0.0297918	yes	up	0.552	1.465
gene10839	LOC106039479	4.921	2.29901	0.0303254	yes	up	0.006	0.0425
gene9342	LOC106037823	2.249	1.1696	0.031254	yes	up	0.03	0.07625
gene5975	LOC106034051	0.389	-1.36048	0.0320215	yes	down	0.302	0.15375
gene11712	IL17D	0.415	-1.26889	0.0323609	yes	down	0.134	0.06375
gene17401	LOC106046681	6.404	2.67907	0.0324921	yes	up	0.004	0.1525
gene16163	FTO	2.066	1.04666	0.0325179	yes	up	0.19	0.35625
gene1582	LOC106045148	0.487	-1.03896	0.0326752	yes	down	4.726	2.56625
gene513	SPON2	2.221	1.15114	0.0335236	yes	up	0.262	0.755
gene411	LOC106032443	7.701	2.94513	0.0352949	yes	up	0.012	0.19875
gene20631	LOC106029493	0.432	-1.21255	0.0354191	yes	down	0.462	0.25375
gene18573	HAPLN4	0.122	-3.03254	0.035668	yes	down	0.446	0.03125
gene4829	LOC106032902	3.002	1.58602	0.0368567	yes	up	0.02	0.08
gene2420	LOC106030207	2.022	1.01543	0.0374697	yes	up	0.424	1.1525
gene10283	VSX2	0.113	-3.14788	0.0380608	yes	down	0.098	0.01375
gene13084	LOC106041921	2.193	1.13285	0.0385429	yes	up	1.428	3.96125
gene4684	FAXC	2.641	1.40082	0.0409003	yes	up	0.028	0.095
gene17851	SLC12A5	2.789	1.47952	0.0410933	yes	up	0.032	0.1175
gene18837	AGBL2	7.67	2.93923	0.0412752	yes	up	0	0.085
gene10445	CLRN3	2.158	1.10975	0.0418886	yes	up	0.18	0.445
gene13107	LOC106041960	5.855	2.54975	0.0419175	yes	up	0.01	0.11125
gene11806	LOC106040469	0.098	-3.34799	0.042088	yes	down	0.112	0.005
gene12559	LOC106041302	4.57	2.19207	0.0429541	yes	up	0.006	0.03375
gene15542	ACAP3	2.001	1.00054	0.0435436	yes	up	0.378	1.01
gene17054	LOC106046289	6.133	2.61657	0.0435505	yes	up	0.014	0.1225
gene10026	KIAA2022	2.218	1.14909	0.0437878	yes	up	0.034	0.0925
gene18537	GPR3	7.761	2.9562	0.0438326	yes	up	0	0.11375
gene5107	BEST4	0.397	-1.33133	0.0441544	yes	down	0.118	0.055
gene1643	LOC106046405	5.069	2.34161	0.0443775	yes	up	0.016	0.07875
gene10912	RPS6KA2	2.327	1.2187	0.044421	yes	up	0.042	0.1325
gene6713	LOC106034894	0.274	-1.86901	0.0446016	yes	down	2.196	0.7875
gene27	LCOR	2.344	1.2292	0.0446333	yes	up	0.08	0.2475
gene1497	LOC106044451	3.931	1.97484	0.0446877	yes	up	0.018	0.07875
gene15746	RTP5	4.643	2.21513	0.04491	yes	up	0.032	0.14875
gene2014	TCTE1	6.755	2.75604	0.0449885	yes	up	0	0.01625
gene13995	LOC106042923	0.131	-2.93653	0.0452446	yes	down	5.552	0.82875
gene14890	GALNT5	2.278	1.18753	0.0453776	yes	up	0.186	0.52625
gene20750	LOC106029619	2.561	1.35693	0.0455929	yes	up	2.678	9.1875
gene2515	LOC106030286	2.567	1.36015	0.0457328	yes	up	0.024	0.07875
gene20047	DUSP18	7.278	2.86349	0.0460202	yes	up	0.01	0.1275
gene13112	FNDC7	3.247	1.69891	0.0461202	yes	up	0.02	0.06
gene8687	DFNB31	6.002	2.58539	0.0467382	yes	up	0.006	0.03875
gene7109	KCNV1	2.373	1.24692	0.0467785	yes	up	0.072	0.215
gene4756	ACSL6	2.329	1.21957	0.0470393	yes	up	0.044	0.1125
gene13347	DOK6	4.625	2.20944	0.0479516	yes	up	0.03	0.17375
gene11271	NARS2	0.302	-1.7254	0.0483688	yes	down	0.258	0.08625

## Sheet: Groups C vs F
Gene_id	Gene name	FC(F/C)	Log2FC(F/C)	Pvalue	Padjust	Regulate	C	F
gene11169	IL18	0.459	-1.1234	1.80721e-10	2.18347e-06	down	8.414	4.77375
gene6302	LOC106034448	518136	18.983	9.77663e-10	5.90606e-06	up	0	4.3525
gene17136	LOC106046390	0.494	-1.0177	1.34672e-08	5.42368e-05	down	2.258	1.37
gene16029	LOC106045149	2.287	1.19346	3.07158e-08	7.39511e-05	up	0.518	1.45625
gene1165	WISP2	3.937	1.97718	3.67246e-08	7.39511e-05	up	1.182	6.34375
gene20457	LOC106029319	0.179	-2.48313	2.90752e-07	0.000390319	down	1.422	0.33375
gene11347	DNAH7	0.417	-1.26298	4.98685e-07	0.000547737	down	0.332	0.175
gene18691	LOC106048076	3.83	1.93734	8.0727e-07	0.000750264	up	1.148	5.2425
gene11109	HSPA8	0.478	-1.06574	2.83274e-06	0.00228168	down	1468.19	886.156
gene15108	SLC2A6	0.415	-1.26857	3.27085e-06	0.00232462	down	7.868	3.97875
gene827	LOC106036952	0.34	-1.55845	4.88591e-06	0.00295158	down	0.704	0.305
gene16094	BAG3	0.361	-1.47149	6.66879e-06	0.00357771	down	47.858	22.2087
gene13549	FAT4	2.172	1.11902	7.23716e-06	0.00357771	up	0.144	0.3975
gene18419	CACNA1E	2.202	1.13864	7.46291e-06	0.00357771	up	2.046	5.07625
gene10241	CHKA	0.489	-1.03201	8.29133e-06	0.00357771	down	26.828	15.315
gene1292	APCDD1L	2.213	1.14627	9.60038e-06	0.00376449	up	3.018	8.70125
gene10078	SH2D1A	0.369	-1.43757	1.12146e-05	0.00398515	down	2.138	0.99625
gene19162	LOC106048595	0.389	-1.36332	1.80625e-05	0.00489539	down	20.792	10.645
gene13680	SAA2	0.266	-1.91297	1.8079e-05	0.00489539	down	14181	4496.93
gene20509	HPX	0.434	-1.20484	1.92319e-05	0.00505121	down	11953.2	6166.58
gene3198	LOC106030999	3.131	1.64668	3.68759e-05	0.00810062	up	0.092	0.3425
gene5558	LOC106033637	0.478	-1.06349	3.89675e-05	0.00840724	down	9.44	5.20375
gene3578	HSPB8	0.3	-1.73559	5.31159e-05	0.0104318	down	23.83	9.435
gene9097	DYNC1I1	0.248	-2.00967	5.35318e-05	0.0104318	down	0.542	0.16625
gene9668	LOC106038139	0.084	-3.57575	6.64499e-05	0.0113463	down	562.698	65.1
gene1716	LYZ	0.161	-2.63354	6.69377e-05	0.0113463	down	13.782	3.03375
gene18454	LOC106047837	0.493	-1.01927	7.17197e-05	0.0114015	down	162.664	120.52
gene12069	RGS19	0.475	-1.07474	7.77226e-05	0.0117956	down	9.306	6.43375
gene12381	HSPH1	0.46	-1.1217	7.81039e-05	0.0117956	down	26.512	15.0625
gene19866	LOC106049361	5.354	2.42057	0.000102064	0.0146802	up	0.448	3.235
gene6349	ABCA12	2.506	1.3251	0.000103653	0.0147334	up	0.044	0.135
gene14867	PXDC1	3.794	1.92365	0.000105059	0.0147595	up	0.062	0.28375
gene9866	CXCR6	0.388	-1.3641	0.000121344	0.0164728	down	4.716	2.44875
gene17135	PDCD1LG2	0.389	-1.36218	0.0001267	0.0169067	down	1.416	0.675
gene4794	LOC106032697	0.098	-3.34374	0.000129322	0.0169067	down	837.456	113.403
gene14921	IRG1	0.206	-2.2818	0.000131206	0.0169067	down	3.248	0.87875
gene8655	LOC106037038	0.231	-2.11643	0.000164422	0.0198655	down	143.234	38.0725
gene9431	MYCL	0.417	-1.26056	0.000171355	0.0202971	down	11.67	6.01375
gene18508	UBXN11	0.434	-1.20326	0.000177601	0.020436	down	30.004	16.775
gene18290	ANTXR1	4.75	2.24806	0.000188839	0.0209317	up	0.158	0.975
gene17837	LOC106047166	0.217	-2.20627	0.00020618	0.0222417	down	26.9	8.2025
gene6948	LOC106035200	2.345	1.22981	0.000229159	0.0229193	up	4.222	12.2775
gene14778	SLC13A5	0.391	-1.3531	0.000289807	0.026569	down	23.212	11.1125
gene397	CDHR1	2.064	1.04519	0.000298269	0.026569	up	0.21	0.54375
gene3733	PTPN14	2.564	1.35831	0.000298475	0.026569	up	0.164	0.56875
gene712	SLC25A29	2.049	1.03519	0.000327751	0.0276916	up	9.258	22.2175
gene2228	LOC106030001	3.822	1.93443	0.000347075	0.0277706	up	0.21	1.07875
gene19844	LOC106049328	0.041	-4.6108	0.000361014	1	down	0.722	0.035
gene3249	SGSM1	2.609	1.38347	0.000373003	0.0283435	up	0.12	0.40375
gene18620	LOC106048003	0.205	-2.28686	0.000410894	0.0299062	down	1139.36	324.916
gene9669	LOC106038093	0.102	-3.2865	0.000438662	0.0309814	down	16.666	2.36125
gene15806	LOC106044888	0.089	-3.48527	0.000461125	1	down	0.844	0.09625
gene15594	MEGF6	2.132	1.09203	0.000521346	0.033865	up	0.44	1.1475
gene1718	CPM	0.184	-2.43934	0.000598264	0.0363228	down	11.42	2.7025
gene7438	LOC106035746	0.287	-1.79906	0.000698266	0.0393969	down	19.296	7.49
gene16636	PRELP	2.337	1.22437	0.00072697	0.0399803	up	1.284	3.87375
gene7164	CNR1	2.872	1.52186	0.000838733	0.0444455	up	0.072	0.26625
gene17828	LOC106047182	0.152	-2.714	0.000894162	1	down	0.226	0.0425
gene1458	LOC106044027	5.584	2.48141	0.000967039	0.0486832	up	0.036	0.2125
gene20620	LOC106029482	0.396	-1.33493	0.000997282	0.0494988	down	89.09	45.0325
gene3224	LOC106031064	0.221	-2.18011	0.00107003	1	down	0.82	0.21375
gene769	LOC106036444	12.639	3.65981	0.00107153	1	up	0.004	0.075
gene15605	TDRD15	3.795	1.92395	0.00112228	0.0525407	up	0.036	0.16375
gene20761	LOC106029630	0.495	-1.01555	0.00113664	0.0525846	down	16.036	10.1113
gene5232	LOC106033114	3.092	1.62854	0.00116328	0.0525846	up	0.06	0.22375
gene16642	LOC106045865	0.338	-1.56364	0.00118637	0.0530878	down	157.47	67.0637
gene1167	LOC106041113	3.645	1.86595	0.00134775	0.056808	up	0.054	0.24125
gene92	LOC106041199	0.293	-1.77231	0.00135598	0.056808	down	0.378	0.13625
gene3228	SPIC	0.264	-1.92412	0.00135726	0.056808	down	0.332	0.1125
gene7700	LOC106036018	19.45	4.28167	0.00136245	1	up	0	0.0175
gene15678	CST7	0.473	-1.08044	0.00140214	0.0572381	down	3.706	2.19875
gene8654	LOC106037037	0.334	-1.58281	0.00143345	0.0580744	down	5.61	2.28125
gene12078	LOC106040808	2.903	1.53779	0.00149745	0.0597101	up	0.07	0.2725
gene7416	ADAMTS6	2.726	1.44697	0.0016521	0.0625728	up	0.064	0.215
gene20309	LOC106049819	3.02	1.59459	0.00175712	0.0638671	up	3.428	11.03
gene16479	PRAM1	0.403	-1.31253	0.00175913	0.0638671	down	6.324	3.27875
gene20168	FRMPD1	2.143	1.09942	0.00182806	0.0645764	up	0.39	1.22
gene758	LOC106036370	0.224	-2.15548	0.00182921	0.0645764	down	266.452	68.0113
gene410	LOC106032461	0.297	-1.75048	0.00200679	0.0682989	down	14.434	5.61125
gene230	ASAH2	2.046	1.03292	0.00203378	0.0684868	up	6.988	18.43
gene8409	ADRA1D	2.176	1.12165	0.00203823	0.0684868	up	0.27	0.74
gene20694	LOC106029558	2.109	1.07647	0.0020642	0.0685157	up	9.306	27.5538
gene12297	MPO	0.097	-3.35853	0.00217274	0.0697556	down	0.222	0.03125
gene4829	LOC106032902	4.54	2.18255	0.0025548	1	up	0.02	0.12625
gene18918	HOXB5	4.273	2.09533	0.00266201	0.0778752	up	0.026	0.125
gene2515	LOC106030286	3.118	1.64048	0.0028126	0.0797697	up	0.024	0.09625
gene8141	LOC106036475	2.046	1.03272	0.00283442	0.0801857	up	0.052	0.155
gene19515	LOC106048982	0.425	-1.23534	0.0028809	0.0803859	down	3.47	1.63625
gene4545	MYB	0.358	-1.48042	0.00303095	0.0830385	down	0.49	0.23875
gene3921	GPR18	0.398	-1.32887	0.00308326	0.0833376	down	0.79	0.405
gene20429	IL4I1	0.242	-2.04774	0.00312792	0.0839812	down	6.14	1.90375
gene7362	LOC106035642	3.586	1.84232	0.00322255	0.0855712	up	2.524	3.47
gene2286	TTN	0.454	-1.13776	0.00332323	0.0871516	down	23.77	14.2125
gene3706	HHIPL2	2.083	1.05884	0.0034629	0.0891908	up	0.79	1.96
gene14247	ATP6V1B1	0.442	-1.17651	0.003494	0.0891908	down	0.568	0.31875
gene17471	SOCS3	0.462	-1.11278	0.00359008	0.0896186	down	6.246	3.5025
gene16404	LOC106045547	0.333	-1.58669	0.00365403	0.0900979	down	1.832	0.7975
gene16766	LOC106045998	2.493	1.31771	0.00373905	0.0912626	up	0.288	0.9025
gene14885	UPP2	2.149	1.10359	0.00381651	0.0918548	up	2.972	8.11375
gene12755	LOC106041540	0.453	-1.14312	0.00387361	0.0924018	down	10.93	6.565
gene8066	LOC106036393	0.489	-1.03143	0.00390092	0.0925382	down	193.264	125.155
gene12019	NR6A1	2.187	1.12905	0.00390618	0.0925382	up	0.262	0.725
gene15821	DYNAP	0.367	-1.44496	0.00398966	0.0934167	down	2.4	1.09375
gene9391	LOC106037925	4.424	2.14536	0.00410557	0.0946615	up	0.074	0.3925
gene19182	ALPL	2.477	1.30865	0.00411624	0.0946615	up	0.238	0.72
gene16854	LOC106046071	2.65	1.40597	0.00413408	0.0946615	up	0.49	1.54125
gene1055	GPA33	0.429	-1.21953	0.00414304	0.0946615	down	0.372	0.20125
gene994	GUCA1C	0.084	-3.58095	0.00449103	0.0986556	down	0.464	0.05625
gene12537	PLXNA2	2.417	1.27305	0.00461963	0.0998468	up	0.114	0.32125
gene3617	PLEKHH2	2.316	1.21156	0.0046294	0.0998793	up	0.09	0.2575
gene10962	STX11	0.37	-1.43255	0.00466252	0.100058	down	0.274	0.1325
gene16019	LOC106045116	2.341	1.22719	0.00467666	0.100183	up	3	9.02125
gene12585	CNTN2	2.141	1.09832	0.0046975	0.100452	up	0.16	0.43
gene5596	LOC106033661	0.326	-1.6152	0.00516221	0.105354	down	0.54	0.205
gene14900	KCNJ3	10.306	3.36535	0.00517062	1	up	0.024	0.30375
gene16531	LOC106045741	3.089	1.62699	0.00521432	0.106239	up	0.14	0.50125
gene302	SRGN	0.382	-1.3872	0.00526556	0.106743	down	134.298	66.8312
gene5713	CIB2	0.393	-1.34612	0.00529751	0.106895	down	0.232	0.12625
gene8446	GJC2	2.042	1.03004	0.00529961	0.106895	up	0.51	1.285
gene19564	GAL3ST1	2.444	1.28907	0.00546759	0.109189	up	0.102	0.33125
gene17585	LOC106046877	2.199	1.13657	0.00551052	0.109298	up	0.148	0.39
gene6887	TNFSF11	0.303	-1.72039	0.00552366	1	down	0.694	0.26375
gene1800	ANO6	2.51	1.32747	0.00566133	0.109968	up	0.042	0.135
gene12018	NR5A1	0.251	-1.99265	0.00578854	1	down	0.176	0.055
gene15308	GPR141	0.288	-1.79748	0.00594467	0.112753	down	0.176	0.0625
gene5586	GLDN	5.863	2.55163	0.00596896	1	up	0.034	0.26875
gene19724	VANGL2	0.265	-1.91492	0.00600931	1	down	0.228	0.07875
gene17421	NTN1	7.611	2.92811	0.00613429	1	up	0.046	0.3825
gene20067	KRT23	0.273	-1.87132	0.00614244	1	down	0.232	0.08375
gene17100	TMEM114	2.052	1.03722	0.00617465	0.113723	up	1.274	3.37375
gene19544	ZBTB39	2.067	1.04739	0.00632861	0.114463	up	0.304	0.79125
gene9604	PODXL2	2.175	1.12127	0.00674034	0.118228	up	0.312	0.8825
gene6097	ZC3H12D	3.588	1.84322	0.00675484	0.118278	up	0.054	0.23
gene14856	IRF4	0.483	-1.04879	0.00686551	0.119014	down	1.46	0.92875
gene10452	LOC106038983	9.334	3.22242	0.00696448	1	up	0.158	2.11375
gene512	LOC106034175	0.163	-2.62019	0.00697375	1	down	0.082	0.01625
gene15719	LOC106044807	2.632	1.39642	0.00701879	0.120115	up	0.06	0.2125
gene3042	KIAA1211	2.356	1.23621	0.00715111	0.121178	up	0.026	0.46625
gene10101	FABP2	9.186	3.19939	0.00736859	1	up	0.004	0.11375
gene19873	LOC106049353	2.088	1.06179	0.00786046	0.128664	up	0.356	0.98875
gene6229	TENM2	0.263	-1.92695	0.00825391	0.132084	down	0.08	0.025
gene16300	L3MBTL1	3.299	1.722	0.00825924	1	up	0.022	0.09
gene1156	KCNS1	0.127	-2.97427	0.00826156	1	down	0.38	0.06625
gene204	LOC106030041	2.664	1.41349	0.0082691	0.132153	up	0.054	0.18
gene19641	LOC106049124	0.344	-1.53911	0.0083229	0.132837	down	317.654	147.243
gene20630	LOC106029492	0.403	-1.31079	0.00890679	0.137435	down	1.072	0.60125
gene6180	LOC106034377	2.083	1.05885	0.00915486	0.139046	up	0.074	0.2125
gene5121	MLKL	0.34	-1.55833	0.00929194	0.139287	down	1.012	0.44125
gene16225	GPR180	2.095	1.0667	0.00955928	0.140846	up	2.548	6.67
gene18960	KIF3C	2.145	1.1009	0.0095708	0.140846	up	0.288	0.8575
gene15310	LOC106044330	0.184	-2.44582	0.00962918	1	down	0.168	0.03875
gene20031	LOC106049539	6.873	2.78097	0.00991329	1	up	0.018	0.27875
gene3028	PDGFRA	2.316	1.21133	0.0100023	0.144902	up	0.244	0.765
gene16053	FABP3	0.459	-1.12189	0.0101294	0.145887	down	19.236	10.8375
gene14663	PAQR5	2.912	1.54217	0.0103355	0.146964	up	0.264	1.07375
gene9626	LOC106038169	5.941	2.57081	0.0106094	1	up	0.008	0.075
gene3579	SRRM4	2.799	1.48491	0.0109997	0.152123	up	0.046	0.16125
gene20398	LOC106049913	0.389	-1.36194	0.0110044	0.152123	down	1037.5	564.069
gene9870	LOC106038357	0.469	-1.09325	0.0110719	0.152706	down	1.882	1.17
gene8306	LOC106036643	11.249	3.49176	0.0112319	1	up	0.006	0.075
gene5898	LOC106033975	0.391	-1.35491	0.0116394	0.156936	down	0.43	0.2025
gene5485	OTOA	2.345	1.22987	0.0117716	0.157328	up	0.046	0.14375
gene3722	LOC106031569	0.48	-1.05849	0.011908	0.158102	down	0.276	0.16375
gene7911	SLC16A14	3.222	1.68803	0.0126292	0.163894	up	0.078	0.315
gene16220	DKK2	3.158	1.65911	0.0128092	1	up	0.04	0.19125
gene16206	LOC106045314	0.471	-1.08641	0.0128326	0.165467	down	0.122	0.075
gene19388	NEFM	0.151	-2.7266	0.0129035	1	down	0.216	0.16625
gene15533	TRIM67	2.96	1.56583	0.0130075	0.166832	up	0.078	0.3075
gene16943	LOC106046107	0.156	-2.67895	0.0130839	1	down	0.204	0.03375
gene11397	ATP2B2	3.886	1.95817	0.0132073	1	up	0.02	0.1
gene4088	SAMD7	2.389	1.25657	0.0134198	0.169246	up	0.088	0.26375
gene8749	LOC106037025	0.426	-1.22999	0.0134511	0.169465	down	146.92	81.7013
gene1376	LTK	2.25	1.17004	0.0135653	0.170009	up	0.044	0.12375
gene8904	RNF165	3.067	1.61704	0.0136522	0.170091	up	0.058	0.235
gene5716	DNAJA4	0.455	-1.13592	0.0137555	0.170981	down	19.274	11.82
gene7587	RASD2	0.291	-1.77972	0.0160168	1	down	0.118	0.04625
gene15561	LOC106044630	10.377	3.37539	0.0160649	1	up	0	0.105
gene15989	LOC106045070	2.719	1.44299	0.0164676	0.188947	up	0.032	0.06875
gene16483	LOC106045689	2.757	1.46322	0.0165833	0.189376	up	0.066	0.14625
gene7762	GPR82	0.48	-1.05994	0.0167045	0.189409	down	0.468	0.305
gene19687	SLC13A2	0.31	-1.68922	0.016915	0.190641	down	2.944	1.085
gene17839	LOC106047155	0.279	-1.84214	0.0170074	1	down	0.478	0.17875
gene15446	KLHL29	2.415	1.27198	0.0173046	0.193229	up	0.088	0.26625
gene10740	LOC106039340	2.2	1.13741	0.0175325	0.194515	up	0.06	0.15375
gene8895	SETBP1	2.07	1.04979	0.0178309	0.196384	up	0.094	0.24375
gene4939	RNF44	2.107	1.07506	0.0181237	0.19822	up	0.966	2.74375
gene7706	MSANTD3	2.156	1.10869	0.0181613	0.19822	up	0.134	0.35
gene14608	WDR78	2.02	1.01415	0.0182977	0.198924	up	0.198	0.5175
gene19621	MADCAM1	0.481	-1.05494	0.018306	0.198924	down	0.568	0.34625
gene3330	LOC106031138	2.044	1.03146	0.0183806	0.199357	up	0.078	0.1925
gene10555	LOC106039115	2.207	1.14182	0.0183814	0.199357	up	0.168	0.4975
gene4508	LAMA2	2.348	1.23115	0.01876	0.202374	up	0.358	0.145
gene14381	KIAA1024	2.226	1.15454	0.0189989	0.203903	up	2.366	6.55375
gene10755	GPR39	2.068	1.04794	0.0190503	0.203903	up	0.136	0.35125
gene13084	LOC106041921	2.083	1.05872	0.0194415	0.206313	up	1.428	3.99875
gene4304	LOC106032226	3.052	1.6099	0.0195632	1	up	0.038	0.13625
gene5844	USH1C	2.706	1.43613	0.0196957	0.206745	up	1.086	4.01
gene8438	WNT9A	2.347	1.23094	0.0204171	0.20994	up	0.126	0.27375
gene18712	LOC106048094	0.171	-2.54633	0.0205216	1	down	0.054	0.01125
gene4282	HS3ST6	0.106	-3.24318	0.0206854	1	down	0.154	0.01125
gene6551	LOC106034664	0.43	-1.21625	0.0206999	0.211378	down	4.058	2.17125
gene19859	LOC106049346	0.268	-1.90106	0.0209506	1	down	0.318	0.0975
gene20838	LOC106029712	10.715	3.42162	0.0213847	1	up	0	0.8975
gene16850	MBOAT4	6.083	2.60486	0.021419	1	up	0.008	0.0575
gene2582	LOC106030353	2.38	1.25101	0.0215247	0.215341	up	0.056	0.1775
gene10022	LOC106038521	2.279	1.18854	0.0216655	0.215443	up	0.13	0.345
gene5215	ADGRG3	0.242	-2.04441	0.0219623	0.216737	down	0.154	0.05
gene8833	HSPA2	0.424	-1.23812	0.0222816	0.218485	down	611.814	358.381
gene19637	LOC106049116	0.296	-1.75849	0.0223361	1	down	1.876	0.77625
gene8057	CCBE1	2.088	1.0619	0.0226103	0.21995	up	0.538	1.5
gene15746	RTP5	5.022	2.32839	0.0226777	1	up	0.032	0.16875
gene16560	LOC106045720	2.104	1.073	0.0227138	0.220424	up	1.106	2.69
gene13992	ANKRD31	2.08	1.05691	0.0227898	0.22063	up	0.054	0.15125
gene5199	LOC106033201	0.45	-1.15212	0.0230002	0.221249	down	0.422	0.25
gene15128	LOC106044090	0.493	-1.02056	0.0232459	0.222374	down	44.426	29.9363
gene12171	NRIP3	2.602	1.37937	0.0235019	0.222881	up	0.1	0.34
gene20026	LOC106049515	2.131	1.09126	0.0236479	0.222937	up	6.472	17.545
gene14015	MAP1B	2.248	1.1686	0.0237662	0.222937	up	0.022	0.06
gene654	LOC106035542	5.18	2.37305	0.0238718	1	up	0.014	0.18875
gene11528	LOC106040207	8.384	3.06759	0.0246598	1	up	0	0.1
gene695	SLC34A2	2.06	1.04273	0.0249868	0.229574	up	0.148	0.37625
gene18760	CPT1B	0.368	-1.44349	0.0254592	0.232325	down	2.158	1.115
gene12398	LOC106041162	0.393	-1.34696	0.0256462	1	down	0.31	0.15
gene14222	LOC106043213	4.984	2.31732	0.0258236	1	up	0.008	0.065
gene16806	LOC106046014	2.084	1.05923	0.0262311	0.235631	up	0.224	0.59125
gene13885	LOC106042825	2.619	1.38908	0.0263556	0.236222	up	0.058	0.18125
gene17435	LOC106046705	6.521	2.70508	0.0263899	1	up	0.002	0.025
gene8477	LOC106036832	2.586	1.3705	0.0266369	0.237636	up	0.088	0.315
gene15476	LOC106044531	4.508	2.17233	0.0267866	1	up	0.04	0.21125
gene19754	LOC106049244	2.676	1.42035	0.0268074	0.237977	up	0.416	1.36125
gene15920	CTXN1	0.447	-1.16126	0.0276224	0.242363	down	0.47	0.27875
gene17576	LYPD6	2.341	1.22686	0.0287074	0.246586	up	0.2	0.635
gene3293	LOC106031105	2.427	1.27933	0.0290883	0.248274	up	0.11	0.35375
gene19976	OLFM2	0.455	-1.13501	0.0296713	0.250062	down	2.974	1.96
gene13226	LOC106042080	0.194	-2.36804	0.029872	1	down	1.032	0.21
gene8143	LOC106036401	6.074	2.6026	0.0306145	1	up	0.01	0.07125
gene581	AFAP1	2.337	1.22491	0.0308217	0.25506	up	0.132	0.35875
gene20728	LOC106029596	2.358	1.23752	0.0308971	0.255335	up	6.65	20.1588
gene20401	LOC106049915	0.449	-1.15543	0.0316425	0.257204	down	1357.02	756.441
gene18315	LOC106047680	5.635	2.49454	0.0330124	1	up	0.01	0.07125
gene16721	LOC106045936	2.242	1.16458	0.033467	0.263018	up	0.058	0.17375
gene12718	SLC6A15	11.26	3.49309	0.0337637	1	up	0.004	0.09375
gene18194	SLN	2.065	1.04605	0.0337767	0.263284	up	0.678	1.5825
gene20399	LOC106049914	0.375	-1.41401	0.0342474	0.265196	down	163.8	78.2288
gene15024	LOC106044029	4.626	2.20964	0.0347403	1	up	0.014	0.0625
gene18320	LOC106047689	7.753	2.95466	0.0349022	1	up	0	0.075
gene19989	NXNL1	0.469	-1.09181	0.0350753	0.268385	down	0.36	0.215
gene7086	DCSTAMP	0.434	-1.20283	0.0367155	0.274843	down	0.696	0.40375
gene18573	HAPLN4	0.127	-2.98019	0.0369439	1	down	0.446	0.04125
gene6316	TRPM8	0.395	-1.34125	0.037019	0.276089	down	0.156	0.075
gene3962	LOC106031836	0.258	-1.95403	0.0370278	1	down	0.202	0.0625
gene11685	LOC106040393	3.709	1.89101	0.0371674	1	up	0.112	0.50625
gene10301	ZC2HC1C	5.52	2.46457	0.0376773	1	up	0.008	0.0575
gene10399	LOC106039004	6.928	2.79236	0.0377723	1	up	0.002	0.03875
gene6009	LOC106034204	0.342	-1.54653	0.0378022	1	down	0.278	0.1175
gene18415	RGSL1	2.643	1.40235	0.0384852	0.281712	up	0.2	0.70375
gene19185	LOC106048620	0.119	-3.07008	0.039341	1	down	0.612	0.085
gene14268	LOC106043207	0.149	-2.74206	0.039704	1	down	0.08	0.0125
gene17424	LOC106046719	5.893	2.55899	0.03996	1	up	0.004	0.02625
gene1313	LOC106042332	4.816	2.26778	0.0402941	1	up	0.008	0.05125
gene1553	LOC106045089	6.091	2.60675	0.0404988	1	up	0.004	0.03125
gene8687	DFNB31	5.382	2.42804	0.0406757	1	up	0.006	0.03375
gene11718	GJA3	2.713	1.43983	0.0406873	1	up	0.058	0.1825
gene10239	LOC106038766	5.57	2.4776	0.0408245	0.289971	up	0.036	0.285
gene27	LCOR	2.224	1.15325	0.04089	0.290095	up	0.08	0.235
gene2114	MUC13	0.254	-1.97805	0.0411381	0.290404	down	1.658	0.55875
gene12765	LOC106041627	2.788	1.47916	0.0411914	1	up	0.042	0.1675
gene8673	LOC106037145	0.4	-1.32298	0.0412409	1	down	0.216	0.1075
gene12575	LOC106041374	0.179	-2.48554	0.0414087	1	down	0.32	0.07
gene7900	PLS1	0.478	-1.06457	0.0415549	0.291391	down	8.096	5.265
gene11178	NCAM1	2.132	1.09254	0.041625	0.291544	up	0.204	0.65375
gene10912	RPS6KA2	2.469	1.30401	0.0416701	1	up	0.042	0.13875
gene13002	FBXL2	4.061	2.02191	0.0418626	1	up	0.014	0.06625
gene2641	LOC106030416	0.404	-1.30666	0.0423225	1	down	0.05	0.02375
gene8583	LOC106036974	3.438	1.78157	0.0425103	1	up	0.022	0.1025
gene8916	ZBTB7C	3.949	1.98153	0.0425341	1	up	0.024	0.1275
gene15547	LOC106044607	6.079	2.60389	0.0428004	1	up	0.004	0.0425
gene3416	LOC106031213	4.277	2.09667	0.0429083	1	up	0.008	0.03875
gene9029	HTR2C	2.928	1.55012	0.042919	1	up	0.072	0.2525
gene18077	PARP6	0.483	-1.04955	0.0433434	0.298025	down	0.364	0.2275
gene591	LOC106035038	0.469	-1.09088	0.0435706	0.298898	down	0.384	0.235
gene7826	FAM3B	0.463	-1.11156	0.0446877	0.302521	down	0.448	0.2475
gene7246	FAM19A1	0.169	-2.56634	0.045745	1	down	0.072	0.01375
gene3207	LOC106031009	7.555	2.9174	0.0458431	1	up	0	0.22
gene14835	CER1	5.819	2.54069	0.0459585	1	up	0.004	0.03875
gene18409	LOC106047772	0.101	-3.30107	0.0462798	1	down	0.42	0.03375
gene18450	FAM131B	2.181	1.12482	0.0463632	0.308886	up	0.016	0.04125
gene9646	LOC106038184	3.542	1.82445	0.0465336	1	up	0.032	0.12375
gene1451	LOC106043906	0.262	-1.93144	0.0465909	1	down	0.236	0.085
gene20702	LOC106029567	2.016	1.01152	0.0472182	0.311403	up	0.496	1.1775
gene7156	LOC106035351	2.369	1.2445	0.0473081	0.311825	up	0.068	0.20625
gene411	LOC106032443	6.846	2.77516	0.0478581	1	up	0.012	0.18125
gene10016	LOC106038595	2.363	1.24091	0.0481959	1	up	0.058	0.17125
gene15003	SLC35F4	2.762	1.46577	0.048507	0.316961	up	0.13	0.61375
gene13995	LOC106042923	0.135	-2.88776	0.0487381	1	down	5.552	1.11
gene20470	LOC106029333	2.639	1.39993	0.0487604	0.31751	up	0.18	0.66375
gene2864	SULF1	2.66	1.41153	0.0495457	1	up	0.038	0.13125
gene19394	LRRC4	5.943	2.57122	0.0497076	1	up	0.018	0.13625
gene11805	IL17REL	0.319	-1.64801	0.0498393	1	down	0.148	0.06
gene9532	RSPO1	2.449	1.2921	0.0499549	1	up	0.038	0.1125
