# Supplementary material for: Regulation of the cecal microbiota community and the fatty liver deposition by the addition of brewers’ spent grain to feed of Landes geese
Source: Front Microbiol. 2022 Sep 20;13:970563. doi: 10.3389/fmicb.2022.970563 (PMC9530188; doi:10.3389/fmicb.2022.970563)
Supplement: Supplementary Figure 1 — The rarefaction curves of the cecal microbial communities in the control (group C) and three experimental groups (B, F, and W) of Landes geese in 60 and 90 days. Group B, added with 4% BSG in the overfeeding stage (days 61–90); Group F, added with 4% BSG in the rearing stage (days 5–60); Group W, added with 4% BSG in the all stage (days 5–90). [file Data_Sheet_1.ZIP › Supplementary Material/Table S8--GO terms annotated based on the DEGs between control and experimental groups.xlsx]

## Sheet: Groups C vs F
Number	GO ID	Term Type	Description	Ratio_in_study	Ratio_in_pop	Pvalue
14	GO:0006952	BP	defense response	14/176	162/11649	1.00626e-06
17	GO:0005615	CC	extracellular space	17/176	316/11649	5.78974e-06
7	GO:0006954	BP	inflammatory response	7/176	66/11649	5.8624e-05
2	GO:1901894	BP	regulation of ATPase-coupled calcium transmembrane transporter activity	2/176	2/11649	0.000226992
2	GO:0090084	BP	negative regulation of inclusion body assembly	2/176	2/11649	0.000226992
3	GO:0042026	BP	protein refolding	3/176	10/11649	0.000376303
4	GO:0030595	BP	leukocyte chemotaxis	4/176	24/11649	0.000422444
18	GO:0005102	MF	signaling receptor binding	18/176	493/11649	0.000472914
2	GO:0016998	BP	cell wall macromolecule catabolic process	2/176	3/11649	0.000674194
2	GO:0090083	BP	regulation of inclusion body assembly	2/176	3/11649	0.000674194
3	GO:0030593	BP	neutrophil chemotaxis	3/176	12/11649	0.000674681
3	GO:1990266	BP	neutrophil migration	3/176	12/11649	0.000674681
4	GO:0050900	BP	leukocyte migration	4/176	28/11649	0.000776554
8	GO:0051707	BP	response to other organism	8/176	130/11649	0.000786226
5	GO:0009617	BP	response to bacterium	5/176	49/11649	0.00082819
4	GO:0042742	BP	defense response to bacterium	4/176	30/11649	0.00101523
3	GO:0097530	BP	granulocyte migration	3/176	14/11649	0.00109172
3	GO:0071621	BP	granulocyte chemotaxis	3/176	14/11649	0.00109172
2	GO:0050832	BP	defense response to fungus	2/176	4/11649	0.00133497
2	GO:0044036	BP	cell wall macromolecule metabolic process	2/176	4/11649	0.00133497
3	GO:0097529	BP	myeloid leukocyte migration	3/176	15/11649	0.00134956
2	GO:0050786	MF	RAGE receptor binding	2/176	4/11649	0.00133497
2	GO:0003796	MF	lysozyme activity	2/176	4/11649	0.00133497
13	GO:0005576	CC	extracellular region	13/176	328/11649	0.00142148
4	GO:0060326	BP	cell chemotaxis	4/176	35/11649	0.00182915
8	GO:0043207	BP	response to external biotic stimulus	8/176	149/11649	0.00189203
2	GO:0070098	BP	chemokine-mediated signaling pathway	2/176	5/11649	0.00220285
2	GO:0000270	BP	peptidoglycan metabolic process	2/176	5/11649	0.00220285
2	GO:0009253	BP	peptidoglycan catabolic process	2/176	5/11649	0.00220285
2	GO:0061783	MF	peptidoglycan muralytic activity	2/176	5/11649	0.00220285
8	GO:0009607	BP	response to biotic stimulus	8/176	154/11649	0.00232692
6	GO:0098542	BP	defense response to other organism	6/176	92/11649	0.00266362
3	GO:0033293	MF	monocarboxylic acid binding	3/176	19/11649	0.00274932
12	GO:0002376	BP	immune system process	12/176	313/11649	0.00283613
2	GO:0009620	BP	response to fungus	2/176	6/11649	0.00327148
2	GO:0031640	BP	killing of cells of other organism	2/176	6/11649	0.00327148
2	GO:0034620	BP	cellular response to unfolded protein	2/176	6/11649	0.00327148
2	GO:0005153	MF	interleukin-8 receptor binding	2/176	6/11649	0.00327148
2	GO:0045236	MF	CXCR chemokine receptor binding	2/176	6/11649	0.00327148
2	GO:0005243	MF	gap junction channel activity	2/176	6/11649	0.00327148
8	GO:0006955	BP	immune response	8/176	166/11649	0.00369239
5	GO:0031406	MF	carboxylic acid binding	5/176	68/11649	0.00359673
5	GO:0043177	MF	organic acid binding	5/176	69/11649	0.0038312
2	GO:0061844	BP	antimicrobial humoral immune response mediated by antimicrobial peptide	2/176	7/11649	0.00453468
5	GO:0006935	BP	chemotaxis	5/176	72/11649	0.00460022
5	GO:0042330	BP	taxis	5/176	73/11649	0.00487931
2	GO:0030368	MF	interleukin-17 receptor activity	2/176	7/11649	0.00453468
3	GO:0008009	MF	chemokine activity	3/176	23/11649	0.00480725
3	GO:0051087	MF	chaperone binding	3/176	23/11649	0.00480725
14	GO:0004930	MF	G protein-coupled receptor activity	14/176	403/11649	0.00513672
20	GO:0060089	MF	molecular transducer activity	20/176	689/11649	0.00525475
20	GO:0038023	MF	signaling receptor activity	20/176	689/11649	0.00525475
2	GO:0050830	BP	defense response to Gram-positive bacterium	2/176	8/11649	0.00598638
2	GO:0019730	BP	antimicrobial humoral response	2/176	8/11649	0.00598638
2	GO:0035967	BP	cellular response to topologically incorrect protein	2/176	8/11649	0.00598638
2	GO:0006026	BP	aminoglycan catabolic process	2/176	8/11649	0.00598638
2	GO:0006027	BP	glycosaminoglycan catabolic process	2/176	8/11649	0.00598638
2	GO:0060384	BP	innervation	2/176	8/11649	0.00598638
9	GO:0044419	BP	interspecies interaction between organisms	9/176	223/11649	0.00676599
3	GO:0009408	BP	response to heat	3/176	26/11649	0.00682765
2	GO:0019835	BP	cytolysis	2/176	9/11649	0.00762067
9	GO:0055085	BP	transmembrane transport	9/176	233/11649	0.00890431
2	GO:0045494	BP	photoreceptor cell maintenance	2/176	10/11649	0.00943177
2	GO:0009636	BP	response to toxic substance	2/176	10/11649	0.00943177
18	GO:0006950	BP	response to stress	18/176	638/11649	0.0108102
2	GO:0006986	BP	response to unfolded protein	2/176	11/11649	0.011414
2	GO:0006953	BP	acute-phase response	2/176	11/11649	0.011414
2	GO:1990573	BP	potassium ion import across plasma membrane	2/176	11/11649	0.011414
5	GO:0045321	BP	leukocyte activation	5/176	90/11649	0.0116398
3	GO:0002274	BP	myeloid leukocyte activation	3/176	32/11649	0.0121932
2	GO:1901019	BP	regulation of calcium ion transmembrane transporter activity	2/176	12/11649	0.0135619
2	GO:0050829	BP	defense response to Gram-negative bacterium	2/176	12/11649	0.0135619
2	GO:0002526	BP	acute inflammatory response	2/176	12/11649	0.0135619
9	GO:0009605	BP	response to external stimulus	9/176	252/11649	0.0143346
17	GO:0032879	BP	regulation of localization	17/176	606/11649	0.0147155
1	GO:0018109	BP	peptidyl-arginine phosphorylation	1/176	1/11649	0.0151086
1	GO:0071399	BP	cellular response to linoleic acid	1/176	1/11649	0.0151086
1	GO:0001946	BP	lymphangiogenesis	1/176	1/11649	0.0151086
1	GO:0070543	BP	response to linoleic acid	1/176	1/11649	0.0151086
1	GO:1904764	BP	chaperone-mediated autophagy translocation complex disassembly	1/176	1/11649	0.0151086
1	GO:0045366	BP	regulation of interleukin-13 biosynthetic process	1/176	1/11649	0.0151086
1	GO:0045368	BP	positive regulation of interleukin-13 biosynthetic process	1/176	1/11649	0.0151086
1	GO:1905335	BP	regulation of aggrephagy	1/176	1/11649	0.0151086
1	GO:1905337	BP	positive regulation of aggrephagy	1/176	1/11649	0.0151086
1	GO:0007548	BP	sex differentiation	1/176	1/11649	0.0151086
1	GO:1990832	BP	slow axonal transport	1/176	1/11649	0.0151086
1	GO:0061738	BP	late endosomal microautophagy	1/176	1/11649	0.0151086
1	GO:0072319	BP	vesicle uncoating	1/176	1/11649	0.0151086
1	GO:0072318	BP	clathrin coat disassembly	1/176	1/11649	0.0151086
1	GO:0032736	BP	positive regulation of interleukin-13 production	1/176	1/11649	0.0151086
1	GO:0070194	BP	synaptonemal complex disassembly	1/176	1/11649	0.0151086
1	GO:0045162	BP	clustering of voltage-gated sodium channels	1/176	1/11649	0.0151086
1	GO:1901896	BP	positive regulation of ATPase-coupled calcium transmembrane transporter activity	1/176	1/11649	0.0151086
1	GO:0003419	BP	growth plate cartilage chondrocyte proliferation	1/176	1/11649	0.0151086
1	GO:1902764	BP	positive regulation of embryonic skeletal joint development	1/176	1/11649	0.0151086
1	GO:1902762	BP	regulation of embryonic skeletal joint development	1/176	1/11649	0.0151086
1	GO:1990349	BP	gap junction-mediated intercellular transport	1/176	1/11649	0.0151086
1	GO:0018191	BP	peptidyl-serine octanoylation	1/176	1/11649	0.0151086
1	GO:0018190	BP	protein octanoylation	1/176	1/11649	0.0151086
1	GO:0061740	BP	protein targeting to lysosome involved in chaperone-mediated autophagy	1/176	1/11649	0.0151086
1	GO:0045082	BP	positive regulation of interleukin-10 biosynthetic process	1/176	1/11649	0.0151086
1	GO:0014016	BP	neuroblast differentiation	1/176	1/11649	0.0151086
1	GO:0071211	BP	protein targeting to vacuole involved in autophagy	1/176	1/11649	0.0151086
1	GO:0019236	BP	response to pheromone	1/176	1/11649	0.0151086
1	GO:1902713	BP	regulation of interferon-gamma secretion	1/176	1/11649	0.0151086
1	GO:1902715	BP	positive regulation of interferon-gamma secretion	1/176	1/11649	0.0151086
1	GO:0055089	BP	fatty acid homeostasis	1/176	1/11649	0.0151086
1	GO:0045402	BP	regulation of interleukin-4 biosynthetic process	1/176	1/11649	0.0151086
1	GO:0045404	BP	positive regulation of interleukin-4 biosynthetic process	1/176	1/11649	0.0151086
1	GO:0071318	BP	cellular response to ATP	1/176	1/11649	0.0151086
2	GO:0035966	BP	response to topologically incorrect protein	2/176	13/11649	0.01587
5	GO:0098660	BP	inorganic ion transmembrane transport	5/176	99/11649	0.0170108
6	GO:0007275	BP	multicellular organism development	6/176	137/11649	0.0176683
3	GO:0009266	BP	response to temperature stimulus	3/176	37/11649	0.0180829
2	GO:0001906	BP	cell killing	2/176	14/11649	0.018333
4	GO:0050953	BP	sensory perception of light stimulus	4/176	68/11649	0.0193842
3	GO:0006022	BP	aminoglycan metabolic process	3/176	38/11649	0.0194195
2	GO:0099587	BP	inorganic ion import across plasma membrane	2/176	15/11649	0.0209458
2	GO:0098659	BP	inorganic cation import across plasma membrane	2/176	15/11649	0.0209458
18	GO:0032501	BP	multicellular organismal process	18/176	686/11649	0.0220919
2	GO:0120162	BP	positive regulation of cold-induced thermogenesis	2/176	16/11649	0.0237034
5	GO:0001775	BP	cell activation	5/176	114/11649	0.0292096
1	GO:0002295	BP	T-helper cell lineage commitment	1/176	2/11649	0.0299902
1	GO:0045074	BP	regulation of interleukin-10 biosynthetic process	1/176	2/11649	0.0299902
1	GO:0032926	BP	negative regulation of activin receptor signaling pathway	1/176	2/11649	0.0299902
1	GO:0014846	BP	esophagus smooth muscle contraction	1/176	2/11649	0.0299902
1	GO:0032656	BP	regulation of interleukin-13 production	1/176	2/11649	0.0299902
1	GO:0106001	BP	intestinal hexose absorption	1/176	2/11649	0.0299902
1	GO:0050859	BP	negative regulation of B cell receptor signaling pathway	1/176	2/11649	0.0299902
1	GO:0006682	BP	galactosylceramide biosynthetic process	1/176	2/11649	0.0299902
1	GO:1901077	BP	regulation of relaxation of muscle	1/176	2/11649	0.0299902
1	GO:0042074	BP	cell migration involved in gastrulation	1/176	2/11649	0.0299902
1	GO:0043373	BP	CD4-positive, alpha-beta T cell lineage commitment	1/176	2/11649	0.0299902
1	GO:0044035	BP	multi-organism catabolic process	1/176	2/11649	0.0299902
1	GO:0044033	BP	multi-organism metabolic process	1/176	2/11649	0.0299902
1	GO:0045161	BP	neuronal ion channel clustering	1/176	2/11649	0.0299902
1	GO:0023019	BP	signal transduction involved in regulation of gene expression	1/176	2/11649	0.0299902
1	GO:2000155	BP	positive regulation of cilium-dependent cell motility	1/176	2/11649	0.0299902
1	GO:0051639	BP	actin filament network formation	1/176	2/11649	0.0299902
1	GO:0045607	BP	regulation of inner ear auditory receptor cell differentiation	1/176	2/11649	0.0299902
1	GO:0035582	BP	sequestering of BMP in extracellular matrix	1/176	2/11649	0.0299902
1	GO:1901317	BP	regulation of flagellated sperm motility	1/176	2/11649	0.0299902
1	GO:0051672	BP	catabolism by organism of cell wall peptidoglycan in other organism	1/176	2/11649	0.0299902
1	GO:0046476	BP	glycosylceramide biosynthetic process	1/176	2/11649	0.0299902
1	GO:0001951	BP	intestinal D-glucose absorption	1/176	2/11649	0.0299902
1	GO:0010511	BP	regulation of phosphatidylinositol biosynthetic process	1/176	2/11649	0.0299902
1	GO:0010513	BP	positive regulation of phosphatidylinositol biosynthetic process	1/176	2/11649	0.0299902
1	GO:0044040	BP	multi-organism carbohydrate metabolic process	1/176	2/11649	0.0299902
1	GO:0044041	BP	multi-organism carbohydrate catabolic process	1/176	2/11649	0.0299902
1	GO:0061741	BP	chaperone-mediated protein transport involved in chaperone-mediated autophagy	1/176	2/11649	0.0299902
1	GO:2000381	BP	negative regulation of mesoderm development	1/176	2/11649	0.0299902
1	GO:0007141	BP	male meiosis I	1/176	2/11649	0.0299902
1	GO:0051025	BP	negative regulation of immunoglobulin secretion	1/176	2/11649	0.0299902
1	GO:0072540	BP	T-helper 17 cell lineage commitment	1/176	2/11649	0.0299902
1	GO:0051412	BP	response to corticosterone	1/176	2/11649	0.0299902
1	GO:2000980	BP	regulation of inner ear receptor cell differentiation	1/176	2/11649	0.0299902
1	GO:0050892	BP	intestinal absorption	1/176	2/11649	0.0299902
1	GO:0051385	BP	response to mineralocorticoid	1/176	2/11649	0.0299902
1	GO:0032532	BP	regulation of microvillus length	1/176	2/11649	0.0299902
1	GO:0045631	BP	regulation of mechanoreceptor differentiation	1/176	2/11649	0.0299902
1	GO:0010496	BP	intercellular transport	1/176	2/11649	0.0299902
1	GO:1902896	BP	terminal web assembly	1/176	2/11649	0.0299902
1	GO:1902093	BP	positive regulation of flagellated sperm motility	1/176	2/11649	0.0299902
1	GO:0019375	BP	galactolipid biosynthetic process	1/176	2/11649	0.0299902
10	GO:0006928	BP	movement of cell or subcellular component	10/176	322/11649	0.0312987
3	GO:0015718	BP	monocarboxylic acid transport	3/176	46/11649	0.0320285
2	GO:0042119	BP	neutrophil activation	2/176	19/11649	0.0327962
2	GO:0034767	BP	positive regulation of ion transmembrane transport	2/176	19/11649	0.0327962
2	GO:0098739	BP	import across plasma membrane	2/176	19/11649	0.0327962
2	GO:0036230	BP	granulocyte activation	2/176	19/11649	0.0327962
2	GO:0002687	BP	positive regulation of leukocyte migration	2/176	20/11649	0.0360848
5	GO:0034765	BP	regulation of ion transmembrane transport	5/176	121/11649	0.0364079
25	GO:0050896	BP	response to stimulus	25/176	1107/11649	0.0378081
6	GO:0016477	BP	cell migration	6/176	166/11649	0.0400997
2	GO:0030510	BP	regulation of BMP signaling pathway	2/176	22/11649	0.0430215
1	GO:0045076	BP	regulation of interleukin-2 biosynthetic process	1/176	3/11649	0.0446482
1	GO:0048537	BP	mucosal-associated lymphoid tissue development	1/176	3/11649	0.0446482
1	GO:0070296	BP	sarcoplasmic reticulum calcium ion transport	1/176	3/11649	0.0446482
1	GO:0032673	BP	regulation of interleukin-4 production	1/176	3/11649	0.0446482
1	GO:1902019	BP	regulation of cilium-dependent cell motility	1/176	3/11649	0.0446482
1	GO:0015812	BP	gamma-aminobutyric acid transport	1/176	3/11649	0.0446482
1	GO:0045086	BP	positive regulation of interleukin-2 biosynthetic process	1/176	3/11649	0.0446482
1	GO:0008655	BP	pyrimidine-containing compound salvage	1/176	3/11649	0.0446482
1	GO:0032753	BP	positive regulation of interleukin-4 production	1/176	3/11649	0.0446482
1	GO:0071694	BP	maintenance of protein location in extracellular region	1/176	3/11649	0.0446482
1	GO:0035860	BP	glial cell-derived neurotrophic factor receptor signaling pathway	1/176	3/11649	0.0446482
1	GO:0032262	BP	pyrimidine nucleotide salvage	1/176	3/11649	0.0446482
1	GO:1900116	BP	extracellular negative regulation of signal transduction	1/176	3/11649	0.0446482
1	GO:1900115	BP	extracellular regulation of signal transduction	1/176	3/11649	0.0446482
1	GO:0014831	BP	gastro-intestinal system smooth muscle contraction	1/176	3/11649	0.0446482
1	GO:0002407	BP	dendritic cell chemotaxis	1/176	3/11649	0.0446482
1	GO:0071073	BP	positive regulation of phospholipid biosynthetic process	1/176	3/11649	0.0446482
1	GO:0002121	BP	inter-male aggressive behavior	1/176	3/11649	0.0446482
1	GO:0003415	BP	chondrocyte hypertrophy	1/176	3/11649	0.0446482
1	GO:0035581	BP	sequestering of extracellular ligand from receptor	1/176	3/11649	0.0446482
1	GO:0048541	BP	Peyer's patch development	1/176	3/11649	0.0446482
1	GO:0010138	BP	pyrimidine ribonucleotide salvage	1/176	3/11649	0.0446482
1	GO:0042832	BP	defense response to protozoan	1/176	3/11649	0.0446482
1	GO:0002363	BP	alpha-beta T cell lineage commitment	1/176	3/11649	0.0446482
1	GO:2000380	BP	regulation of mesoderm development	1/176	3/11649	0.0446482
1	GO:0044829	BP	positive regulation by host of viral genome replication	1/176	3/11649	0.0446482
1	GO:0043369	BP	CD4-positive or CD8-positive, alpha-beta T cell lineage commitment	1/176	3/11649	0.0446482
1	GO:0014051	BP	gamma-aminobutyric acid secretion	1/176	3/11649	0.0446482
1	GO:0043129	BP	surfactant homeostasis	1/176	3/11649	0.0446482
1	GO:0002638	BP	negative regulation of immunoglobulin production	1/176	3/11649	0.0446482
1	GO:0001562	BP	response to protozoan	1/176	3/11649	0.0446482
1	GO:0045792	BP	negative regulation of cell size	1/176	3/11649	0.0446482
1	GO:0032536	BP	regulation of cell projection size	1/176	3/11649	0.0446482
1	GO:0044206	BP	UMP salvage	1/176	3/11649	0.0446482
1	GO:0001504	BP	neurotransmitter uptake	1/176	3/11649	0.0446482
1	GO:0033693	BP	neurofilament bundle assembly	1/176	3/11649	0.0446482
9	GO:0006811	BP	ion transport	9/176	294/11649	0.0452145
7	GO:0040011	BP	locomotion	7/176	216/11649	0.0456295
2	GO:0048747	BP	muscle fiber development	2/176	23/11649	0.0466609
2	GO:1903169	BP	regulation of calcium ion transmembrane transport	2/176	23/11649	0.0466609
2	GO:0005891	CC	voltage-gated calcium channel complex	2/176	9/11649	0.00762067
2	GO:0030864	CC	cortical actin cytoskeleton	2/176	10/11649	0.00943177
4	GO:0043230	CC	extracellular organelle	4/176	56/11649	0.0100437
2	GO:0005903	CC	brush border	2/176	11/11649	0.011414
2	GO:0098862	CC	cluster of actin-based cell projections	2/176	11/11649	0.011414
2	GO:0101031	CC	chaperone complex	2/176	11/11649	0.011414
1	GO:0099524	CC	postsynaptic cytosol	1/176	1/11649	0.0151086
1	GO:0036128	CC	CatSper complex	1/176	1/11649	0.0151086
1	GO:0072687	CC	meiotic spindle	1/176	1/11649	0.0151086
2	GO:0034704	CC	calcium channel complex	2/176	14/11649	0.018333
4	GO:0034703	CC	cation channel complex	4/176	73/11649	0.0244581
2	GO:0030863	CC	cortical cytoskeleton	2/176	17/11649	0.0266009
1	GO:1990357	CC	terminal web	1/176	2/11649	0.0299902
1	GO:0000788	CC	nuclear nucleosome	1/176	2/11649	0.0299902
1	GO:0098690	CC	glycinergic synapse	1/176	2/11649	0.0299902
2	GO:0005922	CC	connexin complex	2/176	21/11649	0.0394947
3	GO:0070062	CC	extracellular exosome	3/176	52/11649	0.0436957
1	GO:0097470	CC	ribbon synapse	1/176	3/11649	0.0446482
1	GO:0098684	CC	photoreceptor ribbon synapse	1/176	3/11649	0.0446482
1	GO:0043073	CC	germ cell nucleus	1/176	3/11649	0.0446482
1	GO:0032437	CC	cuticular plate	1/176	3/11649	0.0446482
1	GO:0001673	CC	male germ cell nucleus	1/176	3/11649	0.0446482
1	GO:0099523	CC	presynaptic cytosol	1/176	3/11649	0.0446482
1	GO:0099522	CC	region of cytosol	1/176	3/11649	0.0446482
1	GO:0065010	CC	extracellular membrane-bounded organelle	1/176	3/11649	0.0446482
1	GO:0016327	CC	apicolateral plasma membrane	1/176	3/11649	0.0446482
3	GO:1903561	CC	extracellular vesicle	3/176	54/11649	0.0479946
3	GO:0042379	MF	chemokine receptor binding	3/176	25/11649	0.00610683
2	GO:0022829	MF	wide pore channel activity	2/176	9/11649	0.00762067
2	GO:0005504	MF	fatty acid binding	2/176	10/11649	0.00943177
4	GO:0005125	MF	cytokine activity	4/176	59/11649	0.0120203
5	GO:0001664	MF	G protein-coupled receptor binding	5/176	91/11649	0.01217
13	GO:0005509	MF	calcium ion binding	13/176	423/11649	0.013323
17	GO:0004888	MF	transmembrane signaling receptor activity	17/176	602/11649	0.0143422
1	GO:1903981	MF	enterobactin binding	1/176	1/11649	0.0151086
1	GO:0070538	MF	oleic acid binding	1/176	1/11649	0.0151086
1	GO:0070540	MF	stearic acid binding	1/176	1/11649	0.0151086
1	GO:0055131	MF	C3HC4-type RING finger domain binding	1/176	1/11649	0.0151086
1	GO:1990833	MF	clathrin-uncoating ATPase activity	1/176	1/11649	0.0151086
1	GO:0004508	MF	steroid 17-alpha-monooxygenase activity	1/176	1/11649	0.0151086
1	GO:0016412	MF	serine O-acyltransferase activity	1/176	1/11649	0.0151086
1	GO:0017040	MF	N-acylsphingosine amidohydrolase activity	1/176	1/11649	0.0151086
1	GO:0050542	MF	icosanoid binding	1/176	1/11649	0.0151086
1	GO:0050543	MF	icosatetraenoic acid binding	1/176	1/11649	0.0151086
1	GO:0050544	MF	arachidonic acid binding	1/176	1/11649	0.0151086
1	GO:0001587	MF	Gq/11-coupled serotonin receptor activity	1/176	1/11649	0.0151086
1	GO:0047442	MF	17-alpha-hydroxyprogesterone aldolase activity	1/176	1/11649	0.0151086
1	GO:0071886	MF	1-(4-iodo-2,5-dimethoxyphenyl)propan-2-amine binding	1/176	1/11649	0.0151086
1	GO:0098640	MF	integrin binding involved in cell-matrix adhesion	1/176	1/11649	0.0151086
1	GO:0001716	MF	L-amino-acid oxidase activity	1/176	1/11649	0.0151086
2	GO:0016641	MF	oxidoreductase activity, acting on the CH-NH2 group of donors, oxygen as acceptor	2/176	13/11649	0.01587
2	GO:0015662	MF	ion transmembrane transporter activity, phosphorylative mechanism	2/176	15/11649	0.0209458
2	GO:0016638	MF	oxidoreductase activity, acting on the CH-NH2 group of donors	2/176	16/11649	0.0237034
4	GO:0005126	MF	cytokine receptor binding	4/176	74/11649	0.0255603
7	GO:0048018	MF	receptor ligand activity	7/176	192/11649	0.0265491
7	GO:0030546	MF	signaling receptor activator activity	7/176	193/11649	0.0272103
7	GO:0030545	MF	receptor regulator activity	7/176	197/11649	0.0299673
1	GO:0004850	MF	uridine phosphorylase activity	1/176	2/11649	0.0299902
1	GO:0016015	MF	morphogen activity	1/176	2/11649	0.0299902
1	GO:0004937	MF	alpha1-adrenergic receptor activity	1/176	2/11649	0.0299902
1	GO:0099626	MF	voltage-gated calcium channel activity involved in regulation of presynaptic cytosolic calcium levels	1/176	2/11649	0.0299902
1	GO:0005391	MF	sodium:potassium-exchanging ATPase activity	1/176	2/11649	0.0299902
1	GO:0070539	MF	linoleic acid binding	1/176	2/11649	0.0299902
1	GO:0008554	MF	sodium transmembrane transporter activity, phosphorylative mechanism	1/176	2/11649	0.0299902
1	GO:0016231	MF	beta-N-acetylglucosaminidase activity	1/176	2/11649	0.0299902
1	GO:0099635	MF	voltage-gated calcium channel activity involved in positive regulation of presynaptic cytosolic calcium levels	1/176	2/11649	0.0299902
1	GO:0010853	MF	cyclase activator activity	1/176	2/11649	0.0299902
1	GO:0008048	MF	calcium sensitive guanylate cyclase activator activity	1/176	2/11649	0.0299902
1	GO:0099511	MF	voltage-gated calcium channel activity involved in regulation of cytosolic calcium levels	1/176	2/11649	0.0299902
1	GO:0004035	MF	alkaline phosphatase activity	1/176	2/11649	0.0299902
1	GO:0004949	MF	cannabinoid receptor activity	1/176	2/11649	0.0299902
1	GO:0036041	MF	long-chain fatty acid binding	1/176	2/11649	0.0299902
1	GO:0098634	MF	cell-matrix adhesion mediator activity	1/176	2/11649	0.0299902
1	GO:0045735	MF	nutrient reservoir activity	1/176	2/11649	0.0299902
1	GO:0030250	MF	guanylate cyclase activator activity	1/176	2/11649	0.0299902
1	GO:0001791	MF	IgM binding	1/176	2/11649	0.0299902
1	GO:0033691	MF	sialic acid binding	1/176	2/11649	0.0299902
8	GO:0008289	MF	lipid binding	8/176	243/11649	0.0312295
3	GO:0051082	MF	unfolded protein binding	3/176	49/11649	0.037629
2	GO:0004181	MF	metallocarboxypeptidase activity	2/176	21/11649	0.0394947
2	GO:0019829	MF	ATPase-coupled cation transmembrane transporter activity	2/176	22/11649	0.0430215
2	GO:0042625	MF	ATPase-coupled ion transmembrane transporter activity	2/176	22/11649	0.0430215
1	GO:0001733	MF	galactosylceramide sulfotransferase activity	1/176	3/11649	0.0446482
1	GO:1903763	MF	gap junction channel activity involved in cell communication by electrical coupling	1/176	3/11649	0.0446482
1	GO:0019865	MF	immunoglobulin binding	1/176	3/11649	0.0446482
1	GO:0030249	MF	guanylate cyclase regulator activity	1/176	3/11649	0.0446482
1	GO:0042609	MF	CD4 receptor binding	1/176	3/11649	0.0446482
1	GO:0008556	MF	potassium transmembrane transporter activity, phosphorylative mechanism	1/176	3/11649	0.0446482
1	GO:0010851	MF	cyclase regulator activity	1/176	3/11649	0.0446482
1	GO:0050694	MF	galactose 3-O-sulfotransferase activity	1/176	3/11649	0.0446482
1	GO:0008449	MF	N-acetylglucosamine-6-sulfatase activity	1/176	3/11649	0.0446482

## Sheet: Groups C vs B
Number	GO ID	Term Type	Description	Ratio_in_study	Ratio_in_pop	Pvalue
4	GO:0009408	BP	response to heat	4/102	26/11649	7.14282e-05
3	GO:0042026	BP	protein refolding	3/102	10/11649	7.48041e-05
2	GO:0090084	BP	negative regulation of inclusion body assembly	2/102	2/11649	7.59244e-05
11	GO:0005615	CC	extracellular space	11/102	316/11649	9.72127e-05
2	GO:0090083	BP	regulation of inclusion body assembly	2/102	3/11649	0.00022647
4	GO:0009266	BP	response to temperature stimulus	4/102	37/11649	0.000293081
2	GO:0034620	BP	cellular response to unfolded protein	2/102	6/11649	0.00111304
2	GO:1903727	BP	positive regulation of phospholipid metabolic process	2/102	7/11649	0.00154936
2	GO:0030888	BP	regulation of B cell proliferation	2/102	8/11649	0.00205403
2	GO:0035967	BP	cellular response to topologically incorrect protein	2/102	8/11649	0.00205403
2	GO:0060384	BP	innervation	2/102	8/11649	0.00205403
2	GO:0048706	BP	embryonic skeletal system development	2/102	10/11649	0.00326359
3	GO:0060326	BP	cell chemotaxis	3/102	35/11649	0.00348094
2	GO:0006986	BP	response to unfolded protein	2/102	11/11649	0.00396612
2	GO:0009409	BP	response to cold	2/102	11/11649	0.00396612
2	GO:1903725	BP	regulation of phospholipid metabolic process	2/102	12/11649	0.00473227
2	GO:0030593	BP	neutrophil chemotaxis	2/102	12/11649	0.00473227
2	GO:0061982	BP	meiosis I cell cycle process	2/102	12/11649	0.00473227
2	GO:1990266	BP	neutrophil migration	2/102	12/11649	0.00473227
4	GO:0006457	BP	protein folding	4/102	81/11649	0.00550476
2	GO:0007286	BP	spermatid development	2/102	13/11649	0.00556088
2	GO:0035966	BP	response to topologically incorrect protein	2/102	13/11649	0.00556088
2	GO:0097530	BP	granulocyte migration	2/102	14/11649	0.00645083
2	GO:0071621	BP	granulocyte chemotaxis	2/102	14/11649	0.00645083
8	GO:0006928	BP	movement of cell or subcellular component	8/102	322/11649	0.00722154
6	GO:0009628	BP	response to abiotic stimulus	6/102	195/11649	0.0072659
2	GO:0097529	BP	myeloid leukocyte migration	2/102	15/11649	0.007401
2	GO:0050864	BP	regulation of B cell activation	2/102	16/11649	0.00841028
1	GO:0018109	BP	peptidyl-arginine phosphorylation	1/102	1/11649	0.00875612
1	GO:2001057	BP	reactive nitrogen species metabolic process	1/102	1/11649	0.00875612
1	GO:0019401	BP	alditol biosynthetic process	1/102	1/11649	0.00875612
1	GO:0032474	BP	otolith morphogenesis	1/102	1/11649	0.00875612
1	GO:1904764	BP	chaperone-mediated autophagy translocation complex disassembly	1/102	1/11649	0.00875612
1	GO:0046209	BP	nitric oxide metabolic process	1/102	1/11649	0.00875612
1	GO:1905335	BP	regulation of aggrephagy	1/102	1/11649	0.00875612
1	GO:1905337	BP	positive regulation of aggrephagy	1/102	1/11649	0.00875612
1	GO:1990832	BP	slow axonal transport	1/102	1/11649	0.00875612
1	GO:0061738	BP	late endosomal microautophagy	1/102	1/11649	0.00875612
1	GO:0072319	BP	vesicle uncoating	1/102	1/11649	0.00875612
1	GO:0072318	BP	clathrin coat disassembly	1/102	1/11649	0.00875612
1	GO:0006809	BP	nitric oxide biosynthetic process	1/102	1/11649	0.00875612
1	GO:0070194	BP	synaptonemal complex disassembly	1/102	1/11649	0.00875612
1	GO:0045162	BP	clustering of voltage-gated sodium channels	1/102	1/11649	0.00875612
1	GO:1901896	BP	positive regulation of ATPase-coupled calcium transmembrane transporter activity	1/102	1/11649	0.00875612
1	GO:0046327	BP	glycerol biosynthetic process from pyruvate	1/102	1/11649	0.00875612
1	GO:0014813	BP	skeletal muscle satellite cell commitment	1/102	1/11649	0.00875612
1	GO:1902764	BP	positive regulation of embryonic skeletal joint development	1/102	1/11649	0.00875612
1	GO:1902762	BP	regulation of embryonic skeletal joint development	1/102	1/11649	0.00875612
1	GO:0006114	BP	glycerol biosynthetic process	1/102	1/11649	0.00875612
1	GO:0034146	BP	toll-like receptor 5 signaling pathway	1/102	1/11649	0.00875612
1	GO:0061740	BP	protein targeting to lysosome involved in chaperone-mediated autophagy	1/102	1/11649	0.00875612
1	GO:0035553	BP	oxidative single-stranded RNA demethylation	1/102	1/11649	0.00875612
1	GO:0071211	BP	protein targeting to vacuole involved in autophagy	1/102	1/11649	0.00875612
1	GO:0031630	BP	regulation of synaptic vesicle fusion to presynaptic active zone membrane	1/102	1/11649	0.00875612
1	GO:0019236	BP	response to pheromone	1/102	1/11649	0.00875612
1	GO:0051450	BP	myoblast proliferation	1/102	1/11649	0.00875612
3	GO:0009617	BP	response to bacterium	3/102	49/11649	0.00897104
2	GO:1903313	BP	positive regulation of mRNA metabolic process	2/102	17/11649	0.0094776
18	GO:0050896	BP	response to stimulus	18/102	1107/11649	0.00967585
13	GO:0009893	BP	positive regulation of metabolic process	13/102	723/11649	0.0116604
5	GO:0016477	BP	cell migration	5/102	166/11649	0.0152151
3	GO:0050727	BP	regulation of inflammatory response	3/102	61/11649	0.016254
1	GO:0014846	BP	esophagus smooth muscle contraction	1/102	2/11649	0.0174363
1	GO:0050859	BP	negative regulation of B cell receptor signaling pathway	1/102	2/11649	0.0174363
1	GO:0042245	BP	RNA repair	1/102	2/11649	0.0174363
1	GO:1902042	BP	negative regulation of extrinsic apoptotic signaling pathway via death domain receptors	1/102	2/11649	0.0174363
1	GO:0060665	BP	regulation of branching involved in salivary gland morphogenesis by mesenchymal-epithelial signaling	1/102	2/11649	0.0174363
1	GO:0090598	BP	male anatomical structure morphogenesis	1/102	2/11649	0.0174363
1	GO:0042759	BP	long-chain fatty acid biosynthetic process	1/102	2/11649	0.0174363
1	GO:0045161	BP	neuronal ion channel clustering	1/102	2/11649	0.0174363
1	GO:0021904	BP	dorsal/ventral neural tube patterning	1/102	2/11649	0.0174363
1	GO:1901894	BP	regulation of ATPase-coupled calcium transmembrane transporter activity	1/102	2/11649	0.0174363
1	GO:0006421	BP	asparaginyl-tRNA aminoacylation	1/102	2/11649	0.0174363
1	GO:1902724	BP	positive regulation of skeletal muscle satellite cell proliferation	1/102	2/11649	0.0174363
1	GO:2000155	BP	positive regulation of cilium-dependent cell motility	1/102	2/11649	0.0174363
1	GO:1902947	BP	regulation of tau-protein kinase activity	1/102	2/11649	0.0174363
1	GO:0045607	BP	regulation of inner ear auditory receptor cell differentiation	1/102	2/11649	0.0174363
1	GO:0010745	BP	negative regulation of macrophage derived foam cell differentiation	1/102	2/11649	0.0174363
1	GO:1901317	BP	regulation of flagellated sperm motility	1/102	2/11649	0.0174363
1	GO:0061402	BP	positive regulation of transcription from RNA polymerase II promoter in response to acidic pH	1/102	2/11649	0.0174363
1	GO:0032645	BP	regulation of granulocyte macrophage colony-stimulating factor production	1/102	2/11649	0.0174363
1	GO:1901298	BP	regulation of hydrogen peroxide-mediated programmed cell death	1/102	2/11649	0.0174363
1	GO:1901299	BP	negative regulation of hydrogen peroxide-mediated programmed cell death	1/102	2/11649	0.0174363
1	GO:0043403	BP	skeletal muscle tissue regeneration	1/102	2/11649	0.0174363
1	GO:0010513	BP	positive regulation of phosphatidylinositol biosynthetic process	1/102	2/11649	0.0174363
1	GO:0051365	BP	cellular response to potassium ion starvation	1/102	2/11649	0.0174363
1	GO:0061741	BP	chaperone-mediated protein transport involved in chaperone-mediated autophagy	1/102	2/11649	0.0174363
1	GO:0007141	BP	male meiosis I	1/102	2/11649	0.0174363
1	GO:0048808	BP	male genitalia morphogenesis	1/102	2/11649	0.0174363
1	GO:0010511	BP	regulation of phosphatidylinositol biosynthetic process	1/102	2/11649	0.0174363
1	GO:1900017	BP	positive regulation of cytokine production involved in inflammatory response	1/102	2/11649	0.0174363
1	GO:0035552	BP	oxidative single-stranded DNA demethylation	1/102	2/11649	0.0174363
1	GO:0032725	BP	positive regulation of granulocyte macrophage colony-stimulating factor production	1/102	2/11649	0.0174363
1	GO:0035513	BP	oxidative RNA demethylation	1/102	2/11649	0.0174363
1	GO:2000980	BP	regulation of inner ear receptor cell differentiation	1/102	2/11649	0.0174363
1	GO:0060693	BP	regulation of branching involved in salivary gland morphogenesis	1/102	2/11649	0.0174363
1	GO:0045631	BP	regulation of mechanoreceptor differentiation	1/102	2/11649	0.0174363
1	GO:0051025	BP	negative regulation of immunoglobulin secretion	1/102	2/11649	0.0174363
1	GO:1902093	BP	positive regulation of flagellated sperm motility	1/102	2/11649	0.0174363
2	GO:0030595	BP	leukocyte chemotaxis	2/102	24/11649	0.0184853
2	GO:0001501	BP	skeletal system development	2/102	24/11649	0.0184853
5	GO:0048870	BP	cell motility	5/102	178/11649	0.0199654
2	GO:0045834	BP	positive regulation of lipid metabolic process	2/102	25/11649	0.0199794
2	GO:0045995	BP	regulation of embryonic development	2/102	25/11649	0.0199794
11	GO:0032879	BP	regulation of localization	11/102	606/11649	0.020972
2	GO:0032675	BP	regulation of interleukin-6 production	2/102	26/11649	0.0215224
2	GO:0001894	BP	tissue homeostasis	2/102	26/11649	0.0215224
9	GO:0050793	BP	regulation of developmental process	9/102	473/11649	0.0226734
2	GO:0050954	BP	sensory perception of mechanical stimulus	2/102	27/11649	0.0231132
2	GO:0007605	BP	sensory perception of sound	2/102	27/11649	0.0231132
2	GO:0050900	BP	leukocyte migration	2/102	28/11649	0.0247511
3	GO:0006935	BP	chemotaxis	3/102	72/11649	0.0251477
1	GO:0098967	BP	exocytic insertion of neurotransmitter receptor to postsynaptic membrane	1/102	3/11649	0.0260412
1	GO:0006107	BP	oxaloacetate metabolic process	1/102	3/11649	0.0260412
1	GO:0002121	BP	inter-male aggressive behavior	1/102	3/11649	0.0260412
1	GO:1902019	BP	regulation of cilium-dependent cell motility	1/102	3/11649	0.0260412
1	GO:0090201	BP	negative regulation of release of cytochrome c from mitochondria	1/102	3/11649	0.0260412
1	GO:0035860	BP	glial cell-derived neurotrophic factor receptor signaling pathway	1/102	3/11649	0.0260412
1	GO:0014831	BP	gastro-intestinal system smooth muscle contraction	1/102	3/11649	0.0260412
1	GO:0071073	BP	positive regulation of phospholipid biosynthetic process	1/102	3/11649	0.0260412
1	GO:0043129	BP	surfactant homeostasis	1/102	3/11649	0.0260412
1	GO:2000288	BP	positive regulation of myoblast proliferation	1/102	3/11649	0.0260412
1	GO:0014858	BP	positive regulation of skeletal muscle cell proliferation	1/102	3/11649	0.0260412
1	GO:0071468	BP	cellular response to acidic pH	1/102	3/11649	0.0260412
1	GO:0031062	BP	positive regulation of histone methylation	1/102	3/11649	0.0260412
1	GO:0044829	BP	positive regulation by host of viral genome replication	1/102	3/11649	0.0260412
1	GO:0043552	BP	positive regulation of phosphatidylinositol 3-kinase activity	1/102	3/11649	0.0260412
1	GO:0016540	BP	protein autoprocessing	1/102	3/11649	0.0260412
1	GO:0002638	BP	negative regulation of immunoglobulin production	1/102	3/11649	0.0260412
1	GO:0035511	BP	oxidative DNA demethylation	1/102	3/11649	0.0260412
1	GO:0033693	BP	neurofilament bundle assembly	1/102	3/11649	0.0260412
3	GO:0042330	BP	taxis	3/102	73/11649	0.0260627
2	GO:0007281	BP	germ cell development	2/102	29/11649	0.026435
11	GO:0006950	BP	response to stress	11/102	638/11649	0.0266856
3	GO:0001819	BP	positive regulation of cytokine production	3/102	74/11649	0.0269955
4	GO:0051707	BP	response to other organism	4/102	130/11649	0.027208
2	GO:0050670	BP	regulation of lymphocyte proliferation	2/102	30/11649	0.028164
2	GO:0032944	BP	regulation of mononuclear cell proliferation	2/102	30/11649	0.028164
2	GO:0070663	BP	regulation of leukocyte proliferation	2/102	32/11649	0.0317538
4	GO:0051129	BP	negative regulation of cellular component organization	4/102	138/11649	0.0328775
8	GO:0010628	BP	positive regulation of gene expression	8/102	426/11649	0.0331249
2	GO:1903046	BP	meiotic cell cycle process	2/102	33/11649	0.0336129
1	GO:0036159	BP	inner dynein arm assembly	1/102	4/11649	0.0345715
1	GO:0032733	BP	positive regulation of interleukin-10 production	1/102	4/11649	0.0345715
1	GO:0048875	BP	chemical homeostasis within a tissue	1/102	4/11649	0.0345715
1	GO:0010447	BP	response to acidic pH	1/102	4/11649	0.0345715
1	GO:0060219	BP	camera-type eye photoreceptor cell differentiation	1/102	4/11649	0.0345715
1	GO:0071071	BP	regulation of phospholipid biosynthetic process	1/102	4/11649	0.0345715
1	GO:0035112	BP	genitalia morphogenesis	1/102	4/11649	0.0345715
1	GO:0010743	BP	regulation of macrophage derived foam cell differentiation	1/102	4/11649	0.0345715
1	GO:0002118	BP	aggressive behavior	1/102	4/11649	0.0345715
1	GO:0018195	BP	peptidyl-arginine modification	1/102	4/11649	0.0345715
1	GO:0070593	BP	dendrite self-avoidance	1/102	4/11649	0.0345715
1	GO:0002523	BP	leukocyte migration involved in inflammatory response	1/102	4/11649	0.0345715
1	GO:1901021	BP	positive regulation of calcium ion transmembrane transporter activity	1/102	4/11649	0.0345715
1	GO:1903409	BP	reactive oxygen species biosynthetic process	1/102	4/11649	0.0345715
1	GO:0044827	BP	modulation by host of viral genome replication	1/102	4/11649	0.0345715
1	GO:0034375	BP	high-density lipoprotein particle remodeling	1/102	4/11649	0.0345715
1	GO:0060638	BP	mesenchymal-epithelial cell signaling	1/102	4/11649	0.0345715
1	GO:0035729	BP	cellular response to hepatocyte growth factor stimulus	1/102	4/11649	0.0345715
1	GO:0035728	BP	response to hepatocyte growth factor	1/102	4/11649	0.0345715
1	GO:0045110	BP	intermediate filament bundle assembly	1/102	4/11649	0.0345715
1	GO:0044794	BP	positive regulation by host of viral process	1/102	4/11649	0.0345715
1	GO:0090218	BP	positive regulation of lipid kinase activity	1/102	4/11649	0.0345715
1	GO:0030890	BP	positive regulation of B cell proliferation	1/102	4/11649	0.0345715
1	GO:0048012	BP	hepatocyte growth factor receptor signaling pathway	1/102	4/11649	0.0345715
9	GO:0042221	BP	response to chemical	9/102	474/11649	0.0371258
2	GO:0042493	BP	response to drug	2/102	36/11649	0.0394361
9	GO:0051128	BP	regulation of cellular component organization	9/102	490/11649	0.0399151
5	GO:0040011	BP	locomotion	5/102	216/11649	0.041061
4	GO:0043207	BP	response to external biotic stimulus	4/102	149/11649	0.0417242
1	GO:0032653	BP	regulation of interleukin-10 production	1/102	5/11649	0.0430278
1	GO:0001754	BP	eye photoreceptor cell differentiation	1/102	5/11649	0.0430278
1	GO:0019400	BP	alditol metabolic process	1/102	5/11649	0.0430278
1	GO:0048642	BP	negative regulation of skeletal muscle tissue development	1/102	5/11649	0.0430278
1	GO:2001015	BP	negative regulation of skeletal muscle cell differentiation	1/102	5/11649	0.0430278
1	GO:0006307	BP	DNA dealkylation involved in DNA repair	1/102	5/11649	0.0430278
1	GO:0150077	BP	regulation of neuroinflammatory response	1/102	5/11649	0.0430278
1	GO:0007127	BP	meiosis I	1/102	5/11649	0.0430278
1	GO:0010823	BP	negative regulation of mitochondrion organization	1/102	5/11649	0.0430278
1	GO:1901032	BP	negative regulation of response to reactive oxygen species	1/102	5/11649	0.0430278
1	GO:1903206	BP	negative regulation of hydrogen peroxide-induced cell death	1/102	5/11649	0.0430278
1	GO:0040037	BP	negative regulation of fibroblast growth factor receptor signaling pathway	1/102	5/11649	0.0430278
1	GO:0006071	BP	glycerol metabolic process	1/102	5/11649	0.0430278
1	GO:0060993	BP	kidney morphogenesis	1/102	5/11649	0.0430278
1	GO:1902725	BP	negative regulation of satellite cell differentiation	1/102	5/11649	0.0430278
1	GO:0070098	BP	chemokine-mediated signaling pathway	1/102	5/11649	0.0430278
1	GO:1902041	BP	regulation of extrinsic apoptotic signaling pathway via death domain receptors	1/102	5/11649	0.0430278
1	GO:0050849	BP	negative regulation of calcium-mediated signaling	1/102	5/11649	0.0430278
1	GO:0034626	BP	fatty acid elongation, polyunsaturated fatty acid	1/102	5/11649	0.0430278
1	GO:0007140	BP	male meiotic nuclear division	1/102	5/11649	0.0430278
1	GO:1900015	BP	regulation of cytokine production involved in inflammatory response	1/102	5/11649	0.0430278
1	GO:0046530	BP	photoreceptor cell differentiation	1/102	5/11649	0.0430278
1	GO:0030574	BP	collagen catabolic process	1/102	5/11649	0.0430278
1	GO:0043551	BP	regulation of phosphatidylinositol 3-kinase activity	1/102	5/11649	0.0430278
1	GO:0070989	BP	oxidative demethylation	1/102	5/11649	0.0430278
1	GO:0030032	BP	lamellipodium assembly	1/102	5/11649	0.0430278
1	GO:0072321	BP	chaperone-mediated protein transport	1/102	5/11649	0.0430278
1	GO:0010453	BP	regulation of cell fate commitment	1/102	5/11649	0.0430278
1	GO:0000712	BP	resolution of meiotic recombination intermediates	1/102	5/11649	0.0430278
1	GO:0051023	BP	regulation of immunoglobulin secretion	1/102	5/11649	0.0430278
2	GO:0048872	BP	homeostasis of number of cells	2/102	39/11649	0.045611
5	GO:0044419	BP	interspecies interaction between organisms	5/102	223/11649	0.0460158
4	GO:0009607	BP	response to biotic stimulus	4/102	154/11649	0.0461502
11	GO:0010604	BP	positive regulation of macromolecule metabolic process	11/102	663/11649	0.047953
2	GO:0043195	CC	terminal bouton	2/102	7/11649	0.00154936
3	GO:0005770	CC	late endosome	3/102	34/11649	0.00320276
2	GO:0101031	CC	chaperone complex	2/102	11/11649	0.00396612
1	GO:0044305	CC	calyx of Held	1/102	1/11649	0.00875612
1	GO:0099524	CC	postsynaptic cytosol	1/102	1/11649	0.00875612
1	GO:0036128	CC	CatSper complex	1/102	1/11649	0.00875612
1	GO:0072687	CC	meiotic spindle	1/102	1/11649	0.00875612
78	GO:0110165	CC	cellular anatomical entity	78/102	7561/11649	0.0160853
1	GO:0098690	CC	glycinergic synapse	1/102	2/11649	0.0174363
1	GO:0097470	CC	ribbon synapse	1/102	3/11649	0.0260412
1	GO:0098684	CC	photoreceptor ribbon synapse	1/102	3/11649	0.0260412
1	GO:0043073	CC	germ cell nucleus	1/102	3/11649	0.0260412
1	GO:0001673	CC	male germ cell nucleus	1/102	3/11649	0.0260412
1	GO:0099523	CC	presynaptic cytosol	1/102	3/11649	0.0260412
1	GO:0099522	CC	region of cytosol	1/102	3/11649	0.0260412
1	GO:0016327	CC	apicolateral plasma membrane	1/102	3/11649	0.0260412
1	GO:0000974	CC	Prp19 complex	1/102	4/11649	0.0345715
1	GO:0045178	CC	basal part of cell	1/102	4/11649	0.0345715
4	GO:0005768	CC	endosome	4/102	143/11649	0.0367471
1	GO:0005883	CC	neurofilament	1/102	5/11649	0.0430278
1	GO:0005771	CC	multivesicular body	1/102	5/11649	0.0430278
3	GO:0034702	CC	ion channel complex	3/102	93/11649	0.0480382
2	GO:0098793	CC	presynapse	2/102	41/11649	0.049912
4	GO:0051082	MF	unfolded protein binding	4/102	49/11649	0.000867609
3	GO:0051087	MF	chaperone binding	3/102	23/11649	0.0010163
11	GO:0005102	MF	signaling receptor binding	11/102	493/11649	0.00383764
10	GO:0070011	MF	peptidase activity, acting on L-amino acid peptides	10/102	433/11649	0.00457221
2	GO:0001786	MF	phosphatidylserine binding	2/102	13/11649	0.00556088
10	GO:0008233	MF	peptidase activity	10/102	452/11649	0.00615333
1	GO:0055131	MF	C3HC4-type RING finger domain binding	1/102	1/11649	0.00875612
1	GO:1990833	MF	clathrin-uncoating ATPase activity	1/102	1/11649	0.00875612
1	GO:0004517	MF	nitric-oxide synthase activity	1/102	1/11649	0.00875612
1	GO:0001587	MF	Gq/11-coupled serotonin receptor activity	1/102	1/11649	0.00875612
1	GO:0015333	MF	peptide:proton symporter activity	1/102	1/11649	0.00875612
1	GO:0071886	MF	1-(4-iodo-2,5-dimethoxyphenyl)propan-2-amine binding	1/102	1/11649	0.00875612
3	GO:0015293	MF	symporter activity	3/102	54/11649	0.0117043
7	GO:0004175	MF	endopeptidase activity	7/102	285/11649	0.0124862
4	GO:0005096	MF	GTPase activator activity	4/102	103/11649	0.0126468
2	GO:0072341	MF	modified amino acid binding	2/102	20/11649	0.0130171
3	GO:0004190	MF	aspartic-type endopeptidase activity	3/102	58/11649	0.0141995
3	GO:0070001	MF	aspartic-type peptidase activity	3/102	58/11649	0.0141995
2	GO:0004181	MF	metallocarboxypeptidase activity	2/102	21/11649	0.0143059
4	GO:0030695	MF	GTPase regulator activity	4/102	108/11649	0.0148323
3	GO:0005125	MF	cytokine activity	3/102	59/11649	0.0148668
2	GO:0008009	MF	chemokine activity	2/102	23/11649	0.017041
1	GO:0004613	MF	phosphoenolpyruvate carboxykinase (GTP) activity	1/102	2/11649	0.0174363
1	GO:0004611	MF	phosphoenolpyruvate carboxykinase activity	1/102	2/11649	0.0174363
1	GO:0015322	MF	secondary active oligopeptide transmembrane transporter activity	1/102	2/11649	0.0174363
1	GO:0005427	MF	proton-dependent oligopeptide secondary active transmembrane transporter activity	1/102	2/11649	0.0174363
1	GO:0035515	MF	oxidative RNA demethylase activity	1/102	2/11649	0.0174363
1	GO:0035516	MF	oxidative DNA demethylase activity	1/102	2/11649	0.0174363
1	GO:0001791	MF	IgM binding	1/102	2/11649	0.0174363
1	GO:0004816	MF	asparagine-tRNA ligase activity	1/102	2/11649	0.0174363
1	GO:0033691	MF	sialic acid binding	1/102	2/11649	0.0174363
2	GO:0042379	MF	chemokine receptor binding	2/102	25/11649	0.0199794
3	GO:0031406	MF	carboxylic acid binding	3/102	68/11649	0.0216653
4	GO:0060589	MF	nucleoside-triphosphatase regulator activity	4/102	122/11649	0.0221717
3	GO:0043177	MF	organic acid binding	3/102	69/11649	0.0225092
1	GO:0030676	MF	Rac guanyl-nucleotide exchange factor activity	1/102	3/11649	0.0260412
1	GO:0035673	MF	oligopeptide transmembrane transporter activity	1/102	3/11649	0.0260412
1	GO:0004040	MF	amidase activity	1/102	3/11649	0.0260412
1	GO:0070300	MF	phosphatidic acid binding	1/102	3/11649	0.0260412
1	GO:0019865	MF	immunoglobulin binding	1/102	3/11649	0.0260412
1	GO:0042609	MF	CD4 receptor binding	1/102	3/11649	0.0260412
1	GO:0017064	MF	fatty acid amide hydrolase activity	1/102	3/11649	0.0260412
1	GO:0035514	MF	DNA demethylase activity	1/102	3/11649	0.0260412
1	GO:0015379	MF	potassium:chloride symporter activity	1/102	3/11649	0.0260412
1	GO:0008449	MF	N-acetylglucosamine-6-sulfatase activity	1/102	3/11649	0.0260412
5	GO:0048018	MF	receptor ligand activity	5/102	192/11649	0.0266291
5	GO:0030546	MF	signaling receptor activator activity	5/102	193/11649	0.0271532
4	GO:0008237	MF	metallopeptidase activity	4/102	132/11649	0.0285655
5	GO:0030545	MF	receptor regulator activity	5/102	197/11649	0.0293158
2	GO:0004180	MF	carboxypeptidase activity	2/102	33/11649	0.0336129
1	GO:0004065	MF	arylsulfatase activity	1/102	4/11649	0.0345715
1	GO:0051861	MF	glycolipid binding	1/102	4/11649	0.0345715
1	GO:0098632	MF	cell-cell adhesion mediator activity	1/102	4/11649	0.0345715
2	GO:0031072	MF	heat shock protein binding	2/102	34/11649	0.0355135
3	GO:0004497	MF	monooxygenase activity	3/102	84/11649	0.0372917
2	GO:0008235	MF	metalloexopeptidase activity	2/102	36/11649	0.0394361
2	GO:0070851	MF	growth factor receptor binding	2/102	36/11649	0.0394361
1	GO:0071617	MF	lysophospholipid acyltransferase activity	1/102	5/11649	0.0430278
1	GO:0005000	MF	vasopressin receptor activity	1/102	5/11649	0.0430278
1	GO:0042171	MF	lysophosphatidic acid acyltransferase activity	1/102	5/11649	0.0430278
1	GO:0016411	MF	acylglycerol O-acyltransferase activity	1/102	5/11649	0.0430278
1	GO:1901612	MF	cardiolipin binding	1/102	5/11649	0.0430278
1	GO:0003841	MF	1-acylglycerol-3-phosphate O-acyltransferase activity	1/102	5/11649	0.0430278
2	GO:0015108	MF	chloride transmembrane transporter activity	2/102	38/11649	0.043515
3	GO:0001664	MF	G protein-coupled receptor binding	3/102	91/11649	0.0455314

## Sheet: Groups C vs W
Number	GO ID	Term Type	Description	Ratio_in_study	Ratio_in_pop	Pvalue
14	GO:2000145	BP	regulation of cell motility	14/234	181/11649	1.67902e-05
14	GO:0040012	BP	regulation of locomotion	14/234	190/11649	2.8947e-05
13	GO:0030334	BP	regulation of cell migration	13/234	167/11649	3.15266e-05
14	GO:0051270	BP	regulation of cellular component movement	14/234	195/11649	3.86013e-05
7	GO:0005539	MF	glycosaminoglycan binding	7/234	48/11649	4.40431e-05
10	GO:0031012	CC	extracellular matrix	10/234	106/11649	5.20583e-05
23	GO:0005102	MF	signaling receptor binding	23/234	493/11649	0.00018438
3	GO:0043195	CC	terminal bouton	3/234	7/11649	0.00026386
8	GO:0004222	MF	metalloendopeptidase activity	8/234	84/11649	0.00027561
16	GO:0009653	BP	anatomical structure morphogenesis	16/234	302/11649	0.00039437
2	GO:0090084	BP	negative regulation of inclusion body assembly	2/234	2/11649	0.00040182
3	GO:0060384	BP	innervation	3/234	8/11649	0.000415919
12	GO:0048018	MF	receptor ligand activity	12/234	192/11649	0.000497504
12	GO:0030546	MF	signaling receptor activator activity	12/234	193/11649	0.000521241
21	GO:0050793	BP	regulation of developmental process	21/234	473/11649	0.000613321
12	GO:0030545	MF	receptor regulator activity	12/234	197/11649	0.000625957
15	GO:0004175	MF	endopeptidase activity	15/234	285/11649	0.000639915
8	GO:0009986	CC	cell surface	8/234	98/11649	0.00078245
3	GO:0042026	BP	protein refolding	3/234	10/11649	0.000865072
8	GO:2000147	BP	positive regulation of cell motility	8/234	100/11649	0.0008941
4	GO:0030856	BP	regulation of epithelial cell differentiation	4/234	23/11649	0.00104049
8	GO:0051272	BP	positive regulation of cellular component movement	8/234	103/11649	0.0010852
8	GO:0040017	BP	positive regulation of locomotion	8/234	103/11649	0.0010852
2	GO:0090083	BP	regulation of inclusion body assembly	2/234	3/11649	0.00118945
3	GO:0005903	CC	brush border	3/234	11/11649	0.0011719
3	GO:0098862	CC	cluster of actin-based cell projections	3/234	11/11649	0.0011719
6	GO:0005125	MF	cytokine activity	6/234	59/11649	0.00114102
7	GO:0007267	BP	cell-cell signaling	7/234	82/11649	0.00127666
24	GO:0051239	BP	regulation of multicellular organismal process	24/234	601/11649	0.00137693
24	GO:0032879	BP	regulation of localization	24/234	606/11649	0.0014685
4	GO:0009408	BP	response to heat	4/234	26/11649	0.00167571
15	GO:0045595	BP	regulation of cell differentiation	15/234	314/11649	0.0016967
17	GO:2000026	BP	regulation of multicellular organismal development	17/234	369/11649	0.00175469
15	GO:0005615	CC	extracellular space	15/234	316/11649	0.00180528
25	GO:0098772	MF	molecular function regulator	25/234	647/11649	0.00204472
2	GO:0021846	BP	cell proliferation in forebrain	2/234	4/11649	0.00234737
2	GO:0060638	BP	mesenchymal-epithelial cell signaling	2/234	4/11649	0.00234737
9	GO:0005768	CC	endosome	9/234	143/11649	0.00236662
4	GO:0008201	MF	heparin binding	4/234	28/11649	0.00222404
7	GO:0030335	BP	positive regulation of cell migration	7/234	94/11649	0.00280723
7	GO:0023052	BP	signaling	7/234	95/11649	0.00297992
3	GO:0045604	BP	regulation of epidermal cell differentiation	3/234	15/11649	0.00304521
3	GO:0030971	MF	receptor tyrosine kinase binding	3/234	15/11649	0.00304521
12	GO:0008289	MF	lipid binding	12/234	243/11649	0.00370225
28	GO:0010646	BP	regulation of cell communication	28/234	805/11649	0.00393287
7	GO:0043410	BP	positive regulation of MAPK cascade	7/234	100/11649	0.0039685
9	GO:0043408	BP	regulation of MAPK cascade	9/234	155/11649	0.00405775
5	GO:0062023	CC	collagen-containing extracellular matrix	5/234	54/11649	0.00445016
5	GO:1901681	MF	sulfur compound binding	5/234	54/11649	0.00445016
9	GO:0007154	BP	cell communication	9/234	158/11649	0.00460081
3	GO:0045682	BP	regulation of epidermis development	3/234	18/11649	0.00522413
87	GO:0050789	BP	regulation of biological process	87/234	3343/11649	0.00539775
30	GO:0048583	BP	regulation of response to stimulus	30/234	888/11649	0.00564014
2	GO:0034620	BP	cellular response to unfolded protein	2/234	6/11649	0.00571421
2	GO:0048864	BP	stem cell development	2/234	6/11649	0.00571421
17	GO:1902531	BP	regulation of intracellular signal transduction	17/234	409/11649	0.00576905
28	GO:0023051	BP	regulation of signaling	28/234	811/11649	0.00582573
7	GO:0009887	BP	animal organ morphogenesis	7/234	108/11649	0.00604369
3	GO:2000300	BP	regulation of synaptic vesicle exocytosis	3/234	19/11649	0.0061127
4	GO:0009266	BP	response to temperature stimulus	4/234	37/11649	0.00623187
4	GO:0071363	BP	cellular response to growth factor stimulus	4/234	37/11649	0.00623187
10	GO:0045937	BP	positive regulation of phosphate metabolic process	10/234	196/11649	0.00623992
10	GO:0010562	BP	positive regulation of phosphorus metabolic process	10/234	196/11649	0.00623992
9	GO:0016477	BP	cell migration	9/234	166/11649	0.00632789
82	GO:0050794	BP	regulation of cellular process	82/234	3159/11649	0.00736929
4	GO:0070848	BP	response to growth factor	4/234	39/11649	0.00752288
7	GO:0030155	BP	regulation of cell adhesion	7/234	113/11649	0.00769814
24	GO:0009966	BP	regulation of signal transduction	24/234	692/11649	0.00773162
2	GO:0061351	BP	neural precursor cell proliferation	2/234	7/11649	0.00789435
10	GO:0051241	BP	negative regulation of multicellular organismal process	10/234	204/11649	0.00818513
4	GO:0043062	BP	extracellular structure organization	4/234	41/11649	0.00897858
4	GO:0030198	BP	extracellular matrix organization	4/234	41/11649	0.00897858
9	GO:0001934	BP	positive regulation of protein phosphorylation	9/234	176/11649	0.00914346
4	GO:0048608	BP	reproductive structure development	4/234	42/11649	0.00977063
9	GO:0048870	BP	cell motility	9/234	178/11649	0.00980534
7	GO:0003006	BP	developmental process involved in reproduction	7/234	119/11649	0.0100996
2	GO:0045939	BP	negative regulation of steroid metabolic process	2/234	8/11649	0.0103872
2	GO:0010894	BP	negative regulation of steroid biosynthetic process	2/234	8/11649	0.0103872
2	GO:0030325	BP	adrenal gland development	2/234	8/11649	0.0103872
2	GO:0035967	BP	cellular response to topologically incorrect protein	2/234	8/11649	0.0103872
3	GO:0046928	BP	regulation of neurotransmitter secretion	3/234	23/11649	0.0105326
10	GO:0031401	BP	positive regulation of protein modification process	10/234	215/11649	0.0115852
3	GO:0001501	BP	skeletal system development	3/234	24/11649	0.0118617
7	GO:0045596	BP	negative regulation of cell differentiation	7/234	123/11649	0.0119781
9	GO:0042327	BP	positive regulation of phosphorylation	9/234	186/11649	0.01282
2	GO:0032331	BP	negative regulation of chondrocyte differentiation	2/234	9/11649	0.0131793
2	GO:0034311	BP	diol metabolic process	2/234	9/11649	0.0131793
2	GO:0010596	BP	negative regulation of endothelial cell migration	2/234	9/11649	0.0131793
3	GO:0000187	BP	activation of MAPK activity	3/234	25/11649	0.0132828
3	GO:0045995	BP	regulation of embryonic development	3/234	25/11649	0.0132828
3	GO:0051588	BP	regulation of neurotransmitter transport	3/234	26/11649	0.0147967
89	GO:0065007	BP	biological regulation	89/234	3574/11649	0.0149306
5	GO:0048729	BP	tissue morphogenesis	5/234	73/11649	0.0155705
8	GO:0051093	BP	negative regulation of developmental process	8/234	161/11649	0.0159865
2	GO:0031952	BP	regulation of protein autophosphorylation	2/234	10/11649	0.0162579
2	GO:0010633	BP	negative regulation of epithelial cell migration	2/234	10/11649	0.0162579
2	GO:0061037	BP	negative regulation of cartilage development	2/234	10/11649	0.0162579
2	GO:0051055	BP	negative regulation of lipid biosynthetic process	2/234	10/11649	0.0162579
2	GO:0044319	BP	wound healing, spreading of cells	2/234	10/11649	0.0162579
3	GO:0098693	BP	regulation of synaptic vesicle cycle	3/234	27/11649	0.0164043
4	GO:0035239	BP	tube morphogenesis	4/234	49/11649	0.0165935
11	GO:0007155	BP	cell adhesion	11/234	250/11649	0.0181648
11	GO:0022610	BP	biological adhesion	11/234	251/11649	0.0183846
2	GO:0045833	BP	negative regulation of lipid metabolic process	2/234	11/11649	0.0196103
2	GO:0006986	BP	response to unfolded protein	2/234	11/11649	0.0196103
2	GO:0045616	BP	regulation of keratinocyte differentiation	2/234	11/11649	0.0196103
3	GO:0046890	BP	regulation of lipid biosynthetic process	3/234	29/11649	0.019902
1	GO:0018109	BP	peptidyl-arginine phosphorylation	1/234	1/11649	0.0200876
1	GO:0075136	BP	response to host	1/234	1/11649	0.0200876
1	GO:0090280	BP	positive regulation of calcium ion import	1/234	1/11649	0.0200876
1	GO:2000813	BP	negative regulation of barbed-end actin filament capping	1/234	1/11649	0.0200876
1	GO:2000812	BP	regulation of barbed-end actin filament capping	1/234	1/11649	0.0200876
1	GO:0032836	BP	glomerular basement membrane development	1/234	1/11649	0.0200876
1	GO:2001057	BP	reactive nitrogen species metabolic process	1/234	1/11649	0.0200876
1	GO:1904891	BP	positive regulation of excitatory synapse assembly	1/234	1/11649	0.0200876
1	GO:0006668	BP	sphinganine-1-phosphate metabolic process	1/234	1/11649	0.0200876
1	GO:0021502	BP	neural fold elevation formation	1/234	1/11649	0.0200876
1	GO:0001946	BP	lymphangiogenesis	1/234	1/11649	0.0200876
1	GO:0032474	BP	otolith morphogenesis	1/234	1/11649	0.0200876
1	GO:2000501	BP	regulation of natural killer cell chemotaxis	1/234	1/11649	0.0200876
1	GO:2000503	BP	positive regulation of natural killer cell chemotaxis	1/234	1/11649	0.0200876
1	GO:0150147	BP	cell-cell junction disassembly	1/234	1/11649	0.0200876
1	GO:0150146	BP	cell junction disassembly	1/234	1/11649	0.0200876
1	GO:1904764	BP	chaperone-mediated autophagy translocation complex disassembly	1/234	1/11649	0.0200876
1	GO:0048103	BP	somatic stem cell division	1/234	1/11649	0.0200876
1	GO:0099548	BP	trans-synaptic signaling by nitric oxide	1/234	1/11649	0.0200876
1	GO:0099543	BP	trans-synaptic signaling by soluble gas	1/234	1/11649	0.0200876
1	GO:0052572	BP	response to host immune response	1/234	1/11649	0.0200876
1	GO:0090032	BP	negative regulation of steroid hormone biosynthetic process	1/234	1/11649	0.0200876
1	GO:0007284	BP	spermatogonial cell division	1/234	1/11649	0.0200876
1	GO:0046209	BP	nitric oxide metabolic process	1/234	1/11649	0.0200876
1	GO:1905335	BP	regulation of aggrephagy	1/234	1/11649	0.0200876
1	GO:1905337	BP	positive regulation of aggrephagy	1/234	1/11649	0.0200876
1	GO:0032345	BP	negative regulation of aldosterone metabolic process	1/234	1/11649	0.0200876
1	GO:1990832	BP	slow axonal transport	1/234	1/11649	0.0200876
1	GO:0098923	BP	retrograde trans-synaptic signaling by soluble gas	1/234	1/11649	0.0200876
1	GO:0098925	BP	retrograde trans-synaptic signaling by nitric oxide, modulating synaptic transmission	1/234	1/11649	0.0200876
1	GO:1905643	BP	positive regulation of DNA methylation	1/234	1/11649	0.0200876
1	GO:0032348	BP	negative regulation of aldosterone biosynthetic process	1/234	1/11649	0.0200876
1	GO:0061738	BP	late endosomal microautophagy	1/234	1/11649	0.0200876
1	GO:0060066	BP	oviduct development	1/234	1/11649	0.0200876
1	GO:0052173	BP	response to defenses of other organism	1/234	1/11649	0.0200876
1	GO:0072319	BP	vesicle uncoating	1/234	1/11649	0.0200876
1	GO:0072318	BP	clathrin coat disassembly	1/234	1/11649	0.0200876
1	GO:0006809	BP	nitric oxide biosynthetic process	1/234	1/11649	0.0200876
1	GO:0070194	BP	synaptonemal complex disassembly	1/234	1/11649	0.0200876
1	GO:1901623	BP	regulation of lymphocyte chemotaxis	1/234	1/11649	0.0200876
1	GO:0045167	BP	asymmetric protein localization involved in cell fate determination	1/234	1/11649	0.0200876
1	GO:1903867	BP	extraembryonic membrane development	1/234	1/11649	0.0200876
1	GO:0010882	BP	regulation of cardiac muscle contraction by calcium ion signaling	1/234	1/11649	0.0200876
1	GO:0010881	BP	regulation of cardiac muscle contraction by regulation of the release of sequestered calcium ion	1/234	1/11649	0.0200876
1	GO:1901896	BP	positive regulation of ATPase-coupled calcium transmembrane transporter activity	1/234	1/11649	0.0200876
1	GO:0022009	BP	central nervous system vasculogenesis	1/234	1/11649	0.0200876
1	GO:0014834	BP	skeletal muscle satellite cell maintenance involved in skeletal muscle regeneration	1/234	1/11649	0.0200876
1	GO:0035921	BP	desmosome disassembly	1/234	1/11649	0.0200876
1	GO:0070562	BP	regulation of vitamin D receptor signaling pathway	1/234	1/11649	0.0200876
1	GO:0070563	BP	negative regulation of vitamin D receptor signaling pathway	1/234	1/11649	0.0200876
1	GO:0098924	BP	retrograde trans-synaptic signaling by nitric oxide	1/234	1/11649	0.0200876
1	GO:0031133	BP	regulation of axon diameter	1/234	1/11649	0.0200876
1	GO:0000706	BP	meiotic DNA double-strand break processing	1/234	1/11649	0.0200876
1	GO:1902764	BP	positive regulation of embryonic skeletal joint development	1/234	1/11649	0.0200876
1	GO:1902762	BP	regulation of embryonic skeletal joint development	1/234	1/11649	0.0200876
1	GO:0003272	BP	endocardial cushion formation	1/234	1/11649	0.0200876
1	GO:1905069	BP	allantois development	1/234	1/11649	0.0200876
1	GO:2000324	BP	positive regulation of glucocorticoid receptor signaling pathway	1/234	1/11649	0.0200876
1	GO:0034146	BP	toll-like receptor 5 signaling pathway	1/234	1/11649	0.0200876
1	GO:0010705	BP	meiotic DNA double-strand break processing involved in reciprocal meiotic recombination	1/234	1/11649	0.0200876
1	GO:0140131	BP	positive regulation of lymphocyte chemotaxis	1/234	1/11649	0.0200876
1	GO:0038109	BP	Kit signaling pathway	1/234	1/11649	0.0200876
1	GO:0099554	BP	trans-synaptic signaling by soluble gas, modulating synaptic transmission	1/234	1/11649	0.0200876
1	GO:0099555	BP	trans-synaptic signaling by nitric oxide, modulating synaptic transmission	1/234	1/11649	0.0200876
1	GO:1990349	BP	gap junction-mediated intercellular transport	1/234	1/11649	0.0200876
1	GO:0031947	BP	negative regulation of glucocorticoid biosynthetic process	1/234	1/11649	0.0200876
1	GO:0031944	BP	negative regulation of glucocorticoid metabolic process	1/234	1/11649	0.0200876
1	GO:0042783	BP	evasion of host immune response	1/234	1/11649	0.0200876
1	GO:0061740	BP	protein targeting to lysosome involved in chaperone-mediated autophagy	1/234	1/11649	0.0200876
1	GO:0098917	BP	retrograde trans-synaptic signaling	1/234	1/11649	0.0200876
1	GO:0014016	BP	neuroblast differentiation	1/234	1/11649	0.0200876
1	GO:0052200	BP	response to host defenses	1/234	1/11649	0.0200876
1	GO:1903403	BP	negative regulation of renal phosphate excretion	1/234	1/11649	0.0200876
1	GO:1903402	BP	regulation of renal phosphate excretion	1/234	1/11649	0.0200876
1	GO:0071211	BP	protein targeting to vacuole involved in autophagy	1/234	1/11649	0.0200876
1	GO:0031630	BP	regulation of synaptic vesicle fusion to presynaptic active zone membrane	1/234	1/11649	0.0200876
1	GO:0019236	BP	response to pheromone	1/234	1/11649	0.0200876
1	GO:0060054	BP	positive regulation of epithelial cell proliferation involved in wound healing	1/234	1/11649	0.0200876
1	GO:0051450	BP	myoblast proliferation	1/234	1/11649	0.0200876
1	GO:2000065	BP	negative regulation of cortisol biosynthetic process	1/234	1/11649	0.0200876
1	GO:1900387	BP	obsolete negative regulation of cell-cell adhesion by negative regulation of transcription from RNA polymerase II promoter	1/234	1/11649	0.0200876
1	GO:0052163	BP	symbiont defense to host-produced nitric oxide	1/234	1/11649	0.0200876
1	GO:0030213	BP	hyaluronan biosynthetic process	1/234	1/11649	0.0200876
1	GO:0003344	BP	pericardium morphogenesis	1/234	1/11649	0.0200876
1	GO:0003421	BP	growth plate cartilage axis specification	1/234	1/11649	0.0200876
1	GO:0099163	BP	synaptic signaling by nitric oxide	1/234	1/11649	0.0200876
4	GO:0002009	BP	morphogenesis of an epithelium	4/234	54/11649	0.0229288
2	GO:0055117	BP	regulation of cardiac muscle contraction	2/234	12/11649	0.0232245
2	GO:0040036	BP	regulation of fibroblast growth factor receptor signaling pathway	2/234	12/11649	0.0232245
2	GO:0032012	BP	regulation of ARF protein signal transduction	2/234	12/11649	0.0232245
2	GO:0051928	BP	positive regulation of calcium ion transport	2/234	12/11649	0.0232245
3	GO:0051924	BP	regulation of calcium ion transport	3/234	31/11649	0.0237783
4	GO:0048732	BP	gland development	4/234	55/11649	0.0243494
6	GO:0048731	BP	system development	6/234	113/11649	0.0262899
31	GO:0032502	BP	developmental process	31/234	1038/11649	0.0266538
7	GO:0007167	BP	enzyme linked receptor protein signaling pathway	7/234	145/11649	0.0270038
2	GO:0007286	BP	spermatid development	2/234	13/11649	0.0270886
2	GO:0035966	BP	response to topologically incorrect protein	2/234	13/11649	0.0270886
11	GO:0001932	BP	regulation of protein phosphorylation	11/234	276/11649	0.0271528
21	GO:0048856	BP	anatomical structure development	21/234	640/11649	0.0279857
8	GO:1902533	BP	positive regulation of intracellular signal transduction	8/234	179/11649	0.0280775
17	GO:0051128	BP	regulation of cellular component organization	17/234	490/11649	0.0299926
11	GO:0042127	BP	regulation of cell population proliferation	11/234	282/11649	0.0302449
2	GO:0050810	BP	regulation of steroid biosynthetic process	2/234	14/11649	0.0311913
2	GO:0062014	BP	negative regulation of small molecule metabolic process	2/234	14/11649	0.0311913
3	GO:0010594	BP	regulation of endothelial cell migration	3/234	35/11649	0.0326657
4	GO:0050727	BP	regulation of inflammatory response	4/234	61/11649	0.0339784
13	GO:0010647	BP	positive regulation of cell communication	13/234	359/11649	0.0345932
3	GO:0006937	BP	regulation of muscle contraction	3/234	36/11649	0.035122
3	GO:1901888	BP	regulation of cell junction assembly	3/234	36/11649	0.035122
2	GO:0035136	BP	forelimb morphogenesis	2/234	15/11649	0.0355215
2	GO:0051282	BP	regulation of sequestering of calcium ion	2/234	15/11649	0.0355215
2	GO:0032330	BP	regulation of chondrocyte differentiation	2/234	15/11649	0.0355215
13	GO:0023056	BP	positive regulation of signaling	13/234	362/11649	0.0360603
12	GO:0009967	BP	positive regulation of signal transduction	12/234	313/11649	0.0364433
3	GO:1903305	BP	regulation of regulated secretory pathway	3/234	37/11649	0.0376712
3	GO:0035295	BP	tube development	3/234	37/11649	0.0376712
1	GO:0007624	BP	ultradian rhythm	1/234	2/11649	0.0397733
1	GO:0010750	BP	positive regulation of nitric oxide mediated signal transduction	1/234	2/11649	0.0397733
1	GO:0014846	BP	esophagus smooth muscle contraction	1/234	2/11649	0.0397733
1	GO:0050859	BP	negative regulation of B cell receptor signaling pathway	1/234	2/11649	0.0397733
1	GO:0006682	BP	galactosylceramide biosynthetic process	1/234	2/11649	0.0397733
1	GO:0031953	BP	negative regulation of protein autophosphorylation	1/234	2/11649	0.0397733
1	GO:0090030	BP	regulation of steroid hormone biosynthetic process	1/234	2/11649	0.0397733
1	GO:0060665	BP	regulation of branching involved in salivary gland morphogenesis by mesenchymal-epithelial signaling	1/234	2/11649	0.0397733
1	GO:0032347	BP	regulation of aldosterone biosynthetic process	1/234	2/11649	0.0397733
1	GO:0043569	BP	negative regulation of insulin-like growth factor receptor signaling pathway	1/234	2/11649	0.0397733
1	GO:0061032	BP	visceral serous pericardium development	1/234	2/11649	0.0397733
1	GO:0061038	BP	uterus morphogenesis	1/234	2/11649	0.0397733
1	GO:2000696	BP	regulation of epithelial cell differentiation involved in kidney development	1/234	2/11649	0.0397733
1	GO:0097065	BP	anterior head development	1/234	2/11649	0.0397733
1	GO:0035313	BP	wound healing, spreading of epidermal cells	1/234	2/11649	0.0397733
1	GO:0010880	BP	regulation of release of sequestered calcium ion into cytosol by sarcoplasmic reticulum	1/234	2/11649	0.0397733
1	GO:1901894	BP	regulation of ATPase-coupled calcium transmembrane transporter activity	1/234	2/11649	0.0397733
1	GO:1902724	BP	positive regulation of skeletal muscle satellite cell proliferation	1/234	2/11649	0.0397733
1	GO:1901299	BP	negative regulation of hydrogen peroxide-mediated programmed cell death	1/234	2/11649	0.0397733
1	GO:0035358	BP	regulation of peroxisome proliferator activated receptor signaling pathway	1/234	2/11649	0.0397733
1	GO:2000155	BP	positive regulation of cilium-dependent cell motility	1/234	2/11649	0.0397733
1	GO:0010957	BP	negative regulation of vitamin D biosynthetic process	1/234	2/11649	0.0397733
1	GO:0051639	BP	actin filament network formation	1/234	2/11649	0.0397733
1	GO:0032344	BP	regulation of aldosterone metabolic process	1/234	2/11649	0.0397733
1	GO:1902947	BP	regulation of tau-protein kinase activity	1/234	2/11649	0.0397733
1	GO:0045607	BP	regulation of inner ear auditory receptor cell differentiation	1/234	2/11649	0.0397733
1	GO:0010749	BP	regulation of nitric oxide mediated signal transduction	1/234	2/11649	0.0397733
1	GO:0010745	BP	negative regulation of macrophage derived foam cell differentiation	1/234	2/11649	0.0397733
1	GO:1901317	BP	regulation of flagellated sperm motility	1/234	2/11649	0.0397733
1	GO:1902042	BP	negative regulation of extrinsic apoptotic signaling pathway via death domain receptors	1/234	2/11649	0.0397733
1	GO:0035621	BP	ER to Golgi ceramide transport	1/234	2/11649	0.0397733
1	GO:0001974	BP	blood vessel remodeling	1/234	2/11649	0.0397733
1	GO:1901298	BP	regulation of hydrogen peroxide-mediated programmed cell death	1/234	2/11649	0.0397733
1	GO:0046476	BP	glycosylceramide biosynthetic process	1/234	2/11649	0.0397733
1	GO:0014719	BP	skeletal muscle satellite cell activation	1/234	2/11649	0.0397733
1	GO:0010511	BP	regulation of phosphatidylinositol biosynthetic process	1/234	2/11649	0.0397733
1	GO:0010513	BP	positive regulation of phosphatidylinositol biosynthetic process	1/234	2/11649	0.0397733
1	GO:0031946	BP	regulation of glucocorticoid biosynthetic process	1/234	2/11649	0.0397733
1	GO:0072197	BP	ureter morphogenesis	1/234	2/11649	0.0397733
1	GO:0061741	BP	chaperone-mediated protein transport involved in chaperone-mediated autophagy	1/234	2/11649	0.0397733
1	GO:0044062	BP	regulation of excretion	1/234	2/11649	0.0397733
1	GO:0007141	BP	male meiosis I	1/234	2/11649	0.0397733
1	GO:0032353	BP	negative regulation of hormone biosynthetic process	1/234	2/11649	0.0397733
1	GO:0032351	BP	negative regulation of hormone metabolic process	1/234	2/11649	0.0397733
1	GO:0030252	BP	growth hormone secretion	1/234	2/11649	0.0397733
1	GO:2000064	BP	regulation of cortisol biosynthetic process	1/234	2/11649	0.0397733
1	GO:0072284	BP	metanephric S-shaped body morphogenesis	1/234	2/11649	0.0397733
1	GO:0046137	BP	negative regulation of vitamin metabolic process	1/234	2/11649	0.0397733
1	GO:2000980	BP	regulation of inner ear receptor cell differentiation	1/234	2/11649	0.0397733
1	GO:0021707	BP	cerebellar granule cell differentiation	1/234	2/11649	0.0397733
1	GO:0060693	BP	regulation of branching involved in salivary gland morphogenesis	1/234	2/11649	0.0397733
1	GO:0045631	BP	regulation of mechanoreceptor differentiation	1/234	2/11649	0.0397733
1	GO:0021542	BP	dentate gyrus development	1/234	2/11649	0.0397733
1	GO:0051026	BP	chiasma assembly	1/234	2/11649	0.0397733
1	GO:0051025	BP	negative regulation of immunoglobulin secretion	1/234	2/11649	0.0397733
1	GO:0010496	BP	intercellular transport	1/234	2/11649	0.0397733
1	GO:1902093	BP	positive regulation of flagellated sperm motility	1/234	2/11649	0.0397733
1	GO:0035360	BP	positive regulation of peroxisome proliferator activated receptor signaling pathway	1/234	2/11649	0.0397733
1	GO:1990918	BP	double-strand break repair involved in meiotic recombination	1/234	2/11649	0.0397733
1	GO:0019375	BP	galactolipid biosynthetic process	1/234	2/11649	0.0397733
3	GO:0006022	BP	aminoglycan metabolic process	3/234	38/11649	0.0403124
9	GO:0040011	BP	locomotion	9/234	216/11649	0.0423881
7	GO:0051046	BP	regulation of secretion	7/234	160/11649	0.04258
2	GO:0001889	BP	liver development	2/234	17/11649	0.0448218
2	GO:0099175	BP	regulation of postsynapse organization	2/234	17/11649	0.0448218
2	GO:1903313	BP	positive regulation of mRNA metabolic process	2/234	17/11649	0.0448218
12	GO:0019220	BP	regulation of phosphate metabolic process	12/234	334/11649	0.0456553
12	GO:0051174	BP	regulation of phosphorus metabolic process	12/234	334/11649	0.0456553
3	GO:0043406	BP	positive regulation of MAP kinase activity	3/234	40/11649	0.0458677
6	GO:0051707	BP	response to other organism	6/234	130/11649	0.0470997
2	GO:1903510	BP	mucopolysaccharide metabolic process	2/234	18/11649	0.0497715
2	GO:0001837	BP	epithelial to mesenchymal transition	2/234	18/11649	0.0497715
14	GO:0005576	CC	extracellular region	14/234	328/11649	0.00766802
4	GO:0098793	CC	presynapse	4/234	41/11649	0.00897858
2	GO:0030864	CC	cortical actin cytoskeleton	2/234	10/11649	0.0162579
8	GO:0005856	CC	cytoskeleton	8/234	162/11649	0.0165358
2	GO:0101031	CC	chaperone complex	2/234	11/11649	0.0196103
1	GO:0044305	CC	calyx of Held	1/234	1/11649	0.0200876
1	GO:0008074	CC	guanylate cyclase complex, soluble	1/234	1/11649	0.0200876
1	GO:0099524	CC	postsynaptic cytosol	1/234	1/11649	0.0200876
1	GO:0036128	CC	CatSper complex	1/234	1/11649	0.0200876
1	GO:0072687	CC	meiotic spindle	1/234	1/11649	0.0200876
1	GO:1990674	CC	Golgi cis cisterna membrane	1/234	1/11649	0.0200876
1	GO:0090636	CC	outer dense plaque of desmosome	1/234	1/11649	0.0200876
1	GO:0090637	CC	inner dense plaque of desmosome	1/234	1/11649	0.0200876
1	GO:0033018	CC	sarcoplasmic reticulum lumen	1/234	1/11649	0.0200876
1	GO:0014802	CC	terminal cisterna	1/234	1/11649	0.0200876
1	GO:0098723	CC	skeletal muscle myofibril	1/234	1/11649	0.0200876
11	GO:0031410	CC	cytoplasmic vesicle	11/234	270/11649	0.0244552
11	GO:0097708	CC	intracellular vesicle	11/234	272/11649	0.0253113
1	GO:0042581	CC	specific granule	1/234	2/11649	0.0397733
1	GO:1990357	CC	terminal web	1/234	2/11649	0.0397733
1	GO:0033181	CC	plasma membrane proton-transporting V-type ATPase complex	1/234	2/11649	0.0397733
1	GO:0044352	CC	pinosome	1/234	2/11649	0.0397733
1	GO:0044354	CC	macropinosome	1/234	2/11649	0.0397733
1	GO:0098690	CC	glycinergic synapse	1/234	2/11649	0.0397733
1	GO:0005915	CC	zonula adherens	1/234	2/11649	0.0397733
2	GO:0030863	CC	cortical cytoskeleton	2/234	17/11649	0.0448218
4	GO:0098978	CC	glutamatergic synapse	4/234	68/11649	0.0476476
8	GO:0008237	MF	metallopeptidase activity	8/234	132/11649	0.00512552
2	GO:0005243	MF	gap junction channel activity	2/234	6/11649	0.00571421
3	GO:1990782	MF	protein tyrosine kinase binding	3/234	19/11649	0.0061127
60	GO:0005515	MF	protein binding	60/234	2158/11649	0.00637122
6	GO:0001664	MF	G protein-coupled receptor binding	6/234	91/11649	0.00994112
3	GO:0008009	MF	chemokine activity	3/234	23/11649	0.0105326
3	GO:0051087	MF	chaperone binding	3/234	23/11649	0.0105326
16	GO:0005509	MF	calcium ion binding	16/234	423/11649	0.013004
2	GO:0042056	MF	chemoattractant activity	2/234	9/11649	0.0131793
2	GO:0022829	MF	wide pore channel activity	2/234	9/11649	0.0131793
3	GO:0042379	MF	chemokine receptor binding	3/234	25/11649	0.0132828
17	GO:0008233	MF	peptidase activity	17/234	452/11649	0.0146634
5	GO:0005126	MF	cytokine receptor binding	5/234	74/11649	0.0164338
4	GO:0051082	MF	unfolded protein binding	4/234	49/11649	0.0165935
3	GO:0019955	MF	cytokine binding	3/234	28/11649	0.0181059
199	GO:0003674	MF	molecular_function	199/234	9178/11649	0.0188435
1	GO:0031770	MF	growth hormone-releasing hormone receptor binding	1/234	1/11649	0.0200876
1	GO:0004911	MF	interleukin-2 receptor activity	1/234	1/11649	0.0200876
1	GO:0055131	MF	C3HC4-type RING finger domain binding	1/234	1/11649	0.0200876
1	GO:1990833	MF	clathrin-uncoating ATPase activity	1/234	1/11649	0.0200876
1	GO:0019976	MF	interleukin-2 binding	1/234	1/11649	0.0200876
1	GO:0004647	MF	phosphoserine phosphatase activity	1/234	1/11649	0.0200876
1	GO:0030729	MF	acetoacetate-CoA ligase activity	1/234	1/11649	0.0200876
1	GO:0071714	MF	icosanoid transmembrane transporter activity	1/234	1/11649	0.0200876
1	GO:0070052	MF	collagen V binding	1/234	1/11649	0.0200876
1	GO:0047757	MF	chondroitin-glucuronate 5-epimerase activity	1/234	1/11649	0.0200876
1	GO:0017040	MF	N-acylsphingosine amidohydrolase activity	1/234	1/11649	0.0200876
1	GO:0004757	MF	sepiapterin reductase activity	1/234	1/11649	0.0200876
1	GO:0070123	MF	transforming growth factor beta receptor activity, type III	1/234	1/11649	0.0200876
1	GO:0045545	MF	syndecan binding	1/234	1/11649	0.0200876
1	GO:0010852	MF	cyclase inhibitor activity	1/234	1/11649	0.0200876
1	GO:0050501	MF	hyaluronan synthase activity	1/234	1/11649	0.0200876
1	GO:0004517	MF	nitric-oxide synthase activity	1/234	1/11649	0.0200876
1	GO:0001587	MF	Gq/11-coupled serotonin receptor activity	1/234	1/11649	0.0200876
1	GO:0015132	MF	prostaglandin transmembrane transporter activity	1/234	1/11649	0.0200876
1	GO:0015333	MF	peptide:proton symporter activity	1/234	1/11649	0.0200876
1	GO:0030251	MF	guanylate cyclase inhibitor activity	1/234	1/11649	0.0200876
1	GO:0071886	MF	1-(4-iodo-2,5-dimethoxyphenyl)propan-2-amine binding	1/234	1/11649	0.0200876
16	GO:0070011	MF	peptidase activity, acting on L-amino acid peptides	16/234	433/11649	0.0207697
6	GO:0017171	MF	serine hydrolase activity	6/234	109/11649	0.0224906
6	GO:0008236	MF	serine-type peptidase activity	6/234	109/11649	0.0224906
6	GO:0016825	MF	hydrolase activity, acting on acid phosphorus-nitrogen bonds	6/234	109/11649	0.0224906
7	GO:0005543	MF	phospholipid binding	7/234	145/11649	0.0270038
2	GO:0005086	MF	ARF guanyl-nucleotide exchange factor activity	2/234	13/11649	0.0270886
2	GO:0001786	MF	phosphatidylserine binding	2/234	13/11649	0.0270886
2	GO:0004983	MF	neuropeptide Y receptor activity	2/234	13/11649	0.0270886
5	GO:0004252	MF	serine-type endopeptidase activity	5/234	86/11649	0.0293439
3	GO:0031072	MF	heat shock protein binding	3/234	34/11649	0.0303027
2	GO:0005540	MF	hyaluronic acid binding	2/234	15/11649	0.0355215
1	GO:0019992	MF	diacylglycerol binding	1/234	2/11649	0.0397733
1	GO:0042392	MF	sphingosine-1-phosphate phosphatase activity	1/234	2/11649	0.0397733
1	GO:0016608	MF	growth hormone-releasing hormone activity	1/234	2/11649	0.0397733
1	GO:0070700	MF	BMP receptor binding	1/234	2/11649	0.0397733
1	GO:0002162	MF	dystroglycan binding	1/234	2/11649	0.0397733
1	GO:0005111	MF	type 2 fibroblast growth factor receptor binding	1/234	2/11649	0.0397733
1	GO:0044729	MF	hemi-methylated DNA-binding	1/234	2/11649	0.0397733
1	GO:0015322	MF	secondary active oligopeptide transmembrane transporter activity	1/234	2/11649	0.0397733
1	GO:0005427	MF	proton-dependent oligopeptide secondary active transmembrane transporter activity	1/234	2/11649	0.0397733
1	GO:0008269	MF	JAK pathway signal transduction adaptor activity	1/234	2/11649	0.0397733
1	GO:0070696	MF	transmembrane receptor protein serine/threonine kinase binding	1/234	2/11649	0.0397733
1	GO:0004945	MF	angiotensin type II receptor activity	1/234	2/11649	0.0397733
1	GO:0001791	MF	IgM binding	1/234	2/11649	0.0397733
1	GO:0033691	MF	sialic acid binding	1/234	2/11649	0.0397733
2	GO:0035591	MF	signaling adaptor activity	2/234	16/11649	0.0400684
5	GO:0005085	MF	guanyl-nucleotide exchange factor activity	5/234	95/11649	0.0423325
3	GO:0005044	MF	scavenger receptor activity	3/234	39/11649	0.0430448
137	GO:0005488	MF	binding	137/234	6062/11649	0.0473011
4	GO:0031406	MF	carboxylic acid binding	4/234	68/11649	0.0476476
4	GO:0043177	MF	organic acid binding	4/234	69/11649	0.0498154
